# Supplementary material for: Candidate pathogenicity factor/effector proteins of ‘Candidatus Phytoplasma solani’ modulate plant carbohydrate metabolism, accelerate the ascorbate–glutathione cycle, and induce autophagosomes
Source: Front Plant Sci. 2023 Aug 18;14:1232367. doi: 10.3389/fpls.2023.1232367 (PMC10471893; doi:10.3389/fpls.2023.1232367)
Supplement: Supplementary file 9 [file Table_1.xlsx]

## Sheet: Nicotiana
# Notes	i) Enzymes involved in the ascorbate-glutathione cycle; ii) Enzymes of carbohydrate metabolism associated with sugar phosphorylation pathways	Two independent experiments	(*) Control sample: leaves infiltrated only with the p19* silencing suppressor	i) Leaf agroinfiltrated with the effector construct; ii) Systemic leaf	Days After Agroinfiltration	Mean [nkat/mg prot]
Enzyme	EnzymeGroup	Experiment	Effector	Leaf	Day	EnzymeActivity
AGPase	Carbohydrate_metabolism	EXP1	p19*	Agroinfiltrated	3	0.140208
AGPase	Carbohydrate_metabolism	EXP1	p19*	Agroinfiltrated	3	0.160111
AGPase	Carbohydrate_metabolism	EXP1	p19*	Systemic	3	0.276927
AGPase	Carbohydrate_metabolism	EXP1	p19*	Systemic	3	0.352949
AGPase	Carbohydrate_metabolism	EXP1	p19*	Systemic	3	0.497279
AGPase	Carbohydrate_metabolism	EXP1	p19*	Agroinfiltrated	14	0.238173
AGPase	Carbohydrate_metabolism	EXP1	p19*	Agroinfiltrated	14	0.281073
AGPase	Carbohydrate_metabolism	EXP1	p19*	Agroinfiltrated	14	0.60676
AGPase	Carbohydrate_metabolism	EXP1	p19*	Systemic	14	0.126378
AGPase	Carbohydrate_metabolism	EXP1	p19*	Systemic	14	0.300429
AGPase	Carbohydrate_metabolism	EXP1	p19*	Systemic	14	1.26455
AGPase	Carbohydrate_metabolism	EXP2	p19*	Agroinfiltrated	3	0.751993
AGPase	Carbohydrate_metabolism	EXP2	p19*	Agroinfiltrated	3	0.885816
AGPase	Carbohydrate_metabolism	EXP2	p19*	Agroinfiltrated	3	0.891344
AGPase	Carbohydrate_metabolism	EXP2	p19*	Systemic	3	0.386176
AGPase	Carbohydrate_metabolism	EXP2	p19*	Systemic	3	0.908898
AGPase	Carbohydrate_metabolism	EXP2	p19*	Systemic	3	0.924203
AGPase	Carbohydrate_metabolism	EXP2	p19*	Agroinfiltrated	14	0.166498
AGPase	Carbohydrate_metabolism	EXP2	p19*	Agroinfiltrated	14	0.726082
AGPase	Carbohydrate_metabolism	EXP2	p19*	Agroinfiltrated	14	0.886153
AGPase	Carbohydrate_metabolism	EXP2	p19*	Systemic	14	1.07525
AGPase	Carbohydrate_metabolism	EXP2	p19*	Systemic	14	1.25045
AGPase	Carbohydrate_metabolism	EXP2	p19*	Systemic	14	2.285
Aldolase	Carbohydrate_metabolism	EXP1	p19*	Agroinfiltrated	3	0.591181
Aldolase	Carbohydrate_metabolism	EXP1	p19*	Agroinfiltrated	3	0.701238
Aldolase	Carbohydrate_metabolism	EXP1	p19*	Agroinfiltrated	3	2.54591
Aldolase	Carbohydrate_metabolism	EXP1	p19*	Systemic	3	0.659303
Aldolase	Carbohydrate_metabolism	EXP1	p19*	Systemic	3	0.758515
Aldolase	Carbohydrate_metabolism	EXP1	p19*	Systemic	3	0.781531
Aldolase	Carbohydrate_metabolism	EXP1	p19*	Agroinfiltrated	14	0.523121
Aldolase	Carbohydrate_metabolism	EXP1	p19*	Agroinfiltrated	14	0.88226
Aldolase	Carbohydrate_metabolism	EXP1	p19*	Agroinfiltrated	14	1.3201
Aldolase	Carbohydrate_metabolism	EXP1	p19*	Systemic	14	2.27127
Aldolase	Carbohydrate_metabolism	EXP1	p19*	Systemic	14	3.28159
Aldolase	Carbohydrate_metabolism	EXP1	p19*	Systemic	14	6.70352
Aldolase	Carbohydrate_metabolism	EXP2	p19*	Agroinfiltrated	3	0.213364
Aldolase	Carbohydrate_metabolism	EXP2	p19*	Agroinfiltrated	3	0.661882
Aldolase	Carbohydrate_metabolism	EXP2	p19*	Agroinfiltrated	3	0.883423
Aldolase	Carbohydrate_metabolism	EXP2	p19*	Systemic	3	0.290653
Aldolase	Carbohydrate_metabolism	EXP2	p19*	Systemic	3	0.426917
Aldolase	Carbohydrate_metabolism	EXP2	p19*	Systemic	3	0.712855
Aldolase	Carbohydrate_metabolism	EXP2	p19*	Agroinfiltrated	14	0.00397557
Aldolase	Carbohydrate_metabolism	EXP2	p19*	Agroinfiltrated	14	0.0134494
Aldolase	Carbohydrate_metabolism	EXP2	p19*	Agroinfiltrated	14	0.0163597
Aldolase	Carbohydrate_metabolism	EXP2	p19*	Systemic	14	0.251347
Aldolase	Carbohydrate_metabolism	EXP2	p19*	Systemic	14	0.391509
Aldolase	Carbohydrate_metabolism	EXP2	p19*	Systemic	14	0.439178
aPOX	Ascorbate-glutathione_cycle	EXP1	p19*	Agroinfiltrated	3	0.102847
aPOX	Ascorbate-glutathione_cycle	EXP1	p19*	Agroinfiltrated	3	0.767688
aPOX	Ascorbate-glutathione_cycle	EXP1	p19*	Agroinfiltrated	3	6.35601
aPOX	Ascorbate-glutathione_cycle	EXP1	p19*	Systemic	3	0.0434827
aPOX	Ascorbate-glutathione_cycle	EXP1	p19*	Systemic	3	0.0562256
aPOX	Ascorbate-glutathione_cycle	EXP1	p19*	Systemic	3	0.0751566
aPOX	Ascorbate-glutathione_cycle	EXP1	p19*	Agroinfiltrated	14	0.138422
aPOX	Ascorbate-glutathione_cycle	EXP1	p19*	Agroinfiltrated	14	3.46251
aPOX	Ascorbate-glutathione_cycle	EXP1	p19*	Agroinfiltrated	14	5.52296
aPOX	Ascorbate-glutathione_cycle	EXP1	p19*	Systemic	14	0.039976
aPOX	Ascorbate-glutathione_cycle	EXP1	p19*	Systemic	14	0.0858568
aPOX	Ascorbate-glutathione_cycle	EXP1	p19*	Systemic	14	0.170888
aPOX	Ascorbate-glutathione_cycle	EXP2	p19*	Agroinfiltrated	3	0.443006
aPOX	Ascorbate-glutathione_cycle	EXP2	p19*	Agroinfiltrated	3	1.72433
aPOX	Ascorbate-glutathione_cycle	EXP2	p19*	Agroinfiltrated	3	2.35329
aPOX	Ascorbate-glutathione_cycle	EXP2	p19*	Systemic	3	0.046307
aPOX	Ascorbate-glutathione_cycle	EXP2	p19*	Systemic	3	0.0656524
aPOX	Ascorbate-glutathione_cycle	EXP2	p19*	Systemic	3	0.195316
aPOX	Ascorbate-glutathione_cycle	EXP2	p19*	Agroinfiltrated	14	3.85153
aPOX	Ascorbate-glutathione_cycle	EXP2	p19*	Agroinfiltrated	14	4.48214
aPOX	Ascorbate-glutathione_cycle	EXP2	p19*	Agroinfiltrated	14	7.32747
aPOX	Ascorbate-glutathione_cycle	EXP2	p19*	Systemic	14	0.0784272
aPOX	Ascorbate-glutathione_cycle	EXP2	p19*	Systemic	14	0.107639
aPOX	Ascorbate-glutathione_cycle	EXP2	p19*	Systemic	14	0.130946
APX	Ascorbate-glutathione_cycle	EXP1	p19*	Agroinfiltrated	3	0.124946
APX	Ascorbate-glutathione_cycle	EXP1	p19*	Agroinfiltrated	3	0.132811
APX	Ascorbate-glutathione_cycle	EXP1	p19*	Agroinfiltrated	3	0.213666
APX	Ascorbate-glutathione_cycle	EXP1	p19*	Systemic	3	0.0220977
APX	Ascorbate-glutathione_cycle	EXP1	p19*	Systemic	3	0.650579
APX	Ascorbate-glutathione_cycle	EXP1	p19*	Systemic	3	0.650654
APX	Ascorbate-glutathione_cycle	EXP1	p19*	Agroinfiltrated	14	0.0241427
APX	Ascorbate-glutathione_cycle	EXP1	p19*	Agroinfiltrated	14	0.0841675
APX	Ascorbate-glutathione_cycle	EXP1	p19*	Agroinfiltrated	14	0.252675
APX	Ascorbate-glutathione_cycle	EXP1	p19*	Systemic	14	0.13508
APX	Ascorbate-glutathione_cycle	EXP1	p19*	Systemic	14	0.627074
APX	Ascorbate-glutathione_cycle	EXP1	p19*	Systemic	14	1.74526
CAT	Ascorbate-glutathione_cycle	EXP1	p19*	Agroinfiltrated	3	0.0388324
CAT	Ascorbate-glutathione_cycle	EXP1	p19*	Agroinfiltrated	3	0.0410768
CAT	Ascorbate-glutathione_cycle	EXP1	p19*	Agroinfiltrated	3	0.0414177
CAT	Ascorbate-glutathione_cycle	EXP1	p19*	Systemic	3	0.0355188
CAT	Ascorbate-glutathione_cycle	EXP1	p19*	Systemic	3	0.124049
CAT	Ascorbate-glutathione_cycle	EXP1	p19*	Systemic	3	0.159054
CAT	Ascorbate-glutathione_cycle	EXP1	p19*	Agroinfiltrated	14	0.0358761
CAT	Ascorbate-glutathione_cycle	EXP1	p19*	Agroinfiltrated	14	0.0432539
CAT	Ascorbate-glutathione_cycle	EXP1	p19*	Agroinfiltrated	14	0.0748098
CAT	Ascorbate-glutathione_cycle	EXP1	p19*	Systemic	14	0.0741146
CAT	Ascorbate-glutathione_cycle	EXP1	p19*	Systemic	14	0.0917379
CAT	Ascorbate-glutathione_cycle	EXP1	p19*	Systemic	14	0.218386
CAT	Ascorbate-glutathione_cycle	EXP2	p19*	Agroinfiltrated	3	0.526703
CAT	Ascorbate-glutathione_cycle	EXP2	p19*	Agroinfiltrated	3	0.540073
CAT	Ascorbate-glutathione_cycle	EXP2	p19*	Agroinfiltrated	3	0.582731
CAT	Ascorbate-glutathione_cycle	EXP2	p19*	Systemic	3	0.334149
CAT	Ascorbate-glutathione_cycle	EXP2	p19*	Systemic	3	0.498832
CAT	Ascorbate-glutathione_cycle	EXP2	p19*	Systemic	3	0.645723
CAT	Ascorbate-glutathione_cycle	EXP2	p19*	Agroinfiltrated	14	0.0876266
CAT	Ascorbate-glutathione_cycle	EXP2	p19*	Agroinfiltrated	14	0.76768
CAT	Ascorbate-glutathione_cycle	EXP2	p19*	Agroinfiltrated	14	1.04136
CAT	Ascorbate-glutathione_cycle	EXP2	p19*	Systemic	14	1.0751
CAT	Ascorbate-glutathione_cycle	EXP2	p19*	Systemic	14	1.12484
CAT	Ascorbate-glutathione_cycle	EXP2	p19*	Systemic	14	2.25025
DHAR	Ascorbate-glutathione_cycle	EXP1	p19*	Agroinfiltrated	3	0.677041
DHAR	Ascorbate-glutathione_cycle	EXP1	p19*	Agroinfiltrated	3	1.07955
DHAR	Ascorbate-glutathione_cycle	EXP1	p19*	Agroinfiltrated	3	1.79428
DHAR	Ascorbate-glutathione_cycle	EXP1	p19*	Systemic	3	0.165923
DHAR	Ascorbate-glutathione_cycle	EXP1	p19*	Systemic	3	0.187187
DHAR	Ascorbate-glutathione_cycle	EXP1	p19*	Systemic	3	0.464413
DHAR	Ascorbate-glutathione_cycle	EXP1	p19*	Agroinfiltrated	14	0.149383
DHAR	Ascorbate-glutathione_cycle	EXP1	p19*	Agroinfiltrated	14	1.81492
DHAR	Ascorbate-glutathione_cycle	EXP1	p19*	Agroinfiltrated	14	2.76728
DHAR	Ascorbate-glutathione_cycle	EXP1	p19*	Systemic	14	0.0941049
DHAR	Ascorbate-glutathione_cycle	EXP1	p19*	Systemic	14	0.283443
DHAR	Ascorbate-glutathione_cycle	EXP1	p19*	Systemic	14	1.27816
FK	Carbohydrate_metabolism	EXP1	p19*	Agroinfiltrated	3	0.0155057
FK	Carbohydrate_metabolism	EXP1	p19*	Agroinfiltrated	3	0.0221105
FK	Carbohydrate_metabolism	EXP1	p19*	Agroinfiltrated	3	0.0426901
FK	Carbohydrate_metabolism	EXP1	p19*	Systemic	3	0.0136015
FK	Carbohydrate_metabolism	EXP1	p19*	Systemic	3	0.0142473
FK	Carbohydrate_metabolism	EXP1	p19*	Systemic	3	0.0183185
FK	Carbohydrate_metabolism	EXP1	p19*	Agroinfiltrated	14	0.0142816
FK	Carbohydrate_metabolism	EXP1	p19*	Agroinfiltrated	14	0.0238048
FK	Carbohydrate_metabolism	EXP1	p19*	Agroinfiltrated	14	0.036124
FK	Carbohydrate_metabolism	EXP1	p19*	Systemic	14	0.0313649
FK	Carbohydrate_metabolism	EXP1	p19*	Systemic	14	0.0715535
FK	Carbohydrate_metabolism	EXP1	p19*	Systemic	14	0.0791967
G6PDH	Carbohydrate_metabolism	EXP1	p19*	Agroinfiltrated	3	0.223538
G6PDH	Carbohydrate_metabolism	EXP1	p19*	Agroinfiltrated	3	0.300428
G6PDH	Carbohydrate_metabolism	EXP1	p19*	Agroinfiltrated	3	0.630354
G6PDH	Carbohydrate_metabolism	EXP1	p19*	Systemic	3	0.0594106
G6PDH	Carbohydrate_metabolism	EXP1	p19*	Systemic	3	0.0741646
G6PDH	Carbohydrate_metabolism	EXP1	p19*	Systemic	3	0.0809282
G6PDH	Carbohydrate_metabolism	EXP1	p19*	Agroinfiltrated	14	0.313075
G6PDH	Carbohydrate_metabolism	EXP1	p19*	Agroinfiltrated	14	0.437969
G6PDH	Carbohydrate_metabolism	EXP1	p19*	Agroinfiltrated	14	0.488693
G6PDH	Carbohydrate_metabolism	EXP1	p19*	Systemic	14	0.255017
G6PDH	Carbohydrate_metabolism	EXP1	p19*	Systemic	14	0.561654
G6PDH	Carbohydrate_metabolism	EXP1	p19*	Systemic	14	0.731272
G6PDH	Carbohydrate_metabolism	EXP2	p19*	Agroinfiltrated	3	0.392917
G6PDH	Carbohydrate_metabolism	EXP2	p19*	Agroinfiltrated	3	0.586399
G6PDH	Carbohydrate_metabolism	EXP2	p19*	Agroinfiltrated	3	0.810299
G6PDH	Carbohydrate_metabolism	EXP2	p19*	Systemic	3	0.126762
G6PDH	Carbohydrate_metabolism	EXP2	p19*	Systemic	3	0.132091
G6PDH	Carbohydrate_metabolism	EXP2	p19*	Systemic	3	0.210993
G6PDH	Carbohydrate_metabolism	EXP2	p19*	Agroinfiltrated	14	0.090347
G6PDH	Carbohydrate_metabolism	EXP2	p19*	Agroinfiltrated	14	0.428035
G6PDH	Carbohydrate_metabolism	EXP2	p19*	Agroinfiltrated	14	0.868219
G6PDH	Carbohydrate_metabolism	EXP2	p19*	Systemic	14	0.162993
G6PDH	Carbohydrate_metabolism	EXP2	p19*	Systemic	14	0.163341
G6PDH	Carbohydrate_metabolism	EXP2	p19*	Systemic	14	0.187772
GR	Ascorbate-glutathione_cycle	EXP1	p19*	Agroinfiltrated	3	0.372858
GR	Ascorbate-glutathione_cycle	EXP1	p19*	Agroinfiltrated	3	0.403369
GR	Ascorbate-glutathione_cycle	EXP1	p19*	Agroinfiltrated	3	0.986572
GR	Ascorbate-glutathione_cycle	EXP1	p19*	Systemic	3	0.35918
GR	Ascorbate-glutathione_cycle	EXP1	p19*	Systemic	3	0.541609
GR	Ascorbate-glutathione_cycle	EXP1	p19*	Systemic	3	0.666352
GR	Ascorbate-glutathione_cycle	EXP1	p19*	Agroinfiltrated	14	0.179323
GR	Ascorbate-glutathione_cycle	EXP1	p19*	Agroinfiltrated	14	0.531617
GR	Ascorbate-glutathione_cycle	EXP1	p19*	Agroinfiltrated	14	0.676723
GR	Ascorbate-glutathione_cycle	EXP1	p19*	Systemic	14	0.198079
GR	Ascorbate-glutathione_cycle	EXP1	p19*	Systemic	14	0.272337
GR	Ascorbate-glutathione_cycle	EXP1	p19*	Systemic	14	0.536778
GR	Ascorbate-glutathione_cycle	EXP2	p19*	Agroinfiltrated	3	0.141568
GR	Ascorbate-glutathione_cycle	EXP2	p19*	Agroinfiltrated	3	0.289727
GR	Ascorbate-glutathione_cycle	EXP2	p19*	Agroinfiltrated	3	0.448412
GR	Ascorbate-glutathione_cycle	EXP2	p19*	Systemic	3	0.0905511
GR	Ascorbate-glutathione_cycle	EXP2	p19*	Systemic	3	0.376176
GR	Ascorbate-glutathione_cycle	EXP2	p19*	Systemic	3	0.386349
GR	Ascorbate-glutathione_cycle	EXP2	p19*	Agroinfiltrated	14	0.177343
GR	Ascorbate-glutathione_cycle	EXP2	p19*	Agroinfiltrated	14	0.418109
GR	Ascorbate-glutathione_cycle	EXP2	p19*	Agroinfiltrated	14	0.486471
GR	Ascorbate-glutathione_cycle	EXP2	p19*	Systemic	14	0.0367017
GR	Ascorbate-glutathione_cycle	EXP2	p19*	Systemic	14	0.119089
GR	Ascorbate-glutathione_cycle	EXP2	p19*	Systemic	14	0.193405
GST	Ascorbate-glutathione_cycle	EXP1	p19*	Agroinfiltrated	3	0.101556
GST	Ascorbate-glutathione_cycle	EXP1	p19*	Agroinfiltrated	3	0.241737
GST	Ascorbate-glutathione_cycle	EXP1	p19*	Agroinfiltrated	3	0.250297
GST	Ascorbate-glutathione_cycle	EXP1	p19*	Systemic	3	0.166038
GST	Ascorbate-glutathione_cycle	EXP1	p19*	Systemic	3	0.178151
GST	Ascorbate-glutathione_cycle	EXP1	p19*	Systemic	3	0.297533
GST	Ascorbate-glutathione_cycle	EXP1	p19*	Agroinfiltrated	14	0.010661
GST	Ascorbate-glutathione_cycle	EXP1	p19*	Agroinfiltrated	14	0.135271
GST	Ascorbate-glutathione_cycle	EXP1	p19*	Agroinfiltrated	14	0.284865
GST	Ascorbate-glutathione_cycle	EXP1	p19*	Systemic	14	0.141246
GST	Ascorbate-glutathione_cycle	EXP1	p19*	Systemic	14	0.190779
GST	Ascorbate-glutathione_cycle	EXP1	p19*	Systemic	14	0.650694
HXK	Carbohydrate_metabolism	EXP1	p19*	Agroinfiltrated	3	0.020711
HXK	Carbohydrate_metabolism	EXP1	p19*	Agroinfiltrated	3	0.0291433
HXK	Carbohydrate_metabolism	EXP1	p19*	Systemic	3	0.0135151
HXK	Carbohydrate_metabolism	EXP1	p19*	Systemic	3	0.0185988
HXK	Carbohydrate_metabolism	EXP1	p19*	Systemic	3	0.0239089
HXK	Carbohydrate_metabolism	EXP1	p19*	Agroinfiltrated	14	0.0194266
HXK	Carbohydrate_metabolism	EXP1	p19*	Agroinfiltrated	14	0.0247542
HXK	Carbohydrate_metabolism	EXP1	p19*	Systemic	14	0.0237709
HXK	Carbohydrate_metabolism	EXP1	p19*	Systemic	14	0.0281758
HXK	Carbohydrate_metabolism	EXP1	p19*	Systemic	14	0.04287
InvertaseCw	Carbohydrate_metabolism	EXP1	p19*	Agroinfiltrated	3	0.261952
InvertaseCw	Carbohydrate_metabolism	EXP1	p19*	Agroinfiltrated	3	5.16645
InvertaseCw	Carbohydrate_metabolism	EXP1	p19*	Agroinfiltrated	3	12.7296
InvertaseCw	Carbohydrate_metabolism	EXP1	p19*	Systemic	3	0.139735
InvertaseCw	Carbohydrate_metabolism	EXP1	p19*	Systemic	3	0.450938
InvertaseCw	Carbohydrate_metabolism	EXP1	p19*	Systemic	3	1.31346
InvertaseCw	Carbohydrate_metabolism	EXP1	p19*	Agroinfiltrated	14	0.87552
InvertaseCw	Carbohydrate_metabolism	EXP1	p19*	Agroinfiltrated	14	3.56611
InvertaseCw	Carbohydrate_metabolism	EXP1	p19*	Agroinfiltrated	14	15.4224
InvertaseCw	Carbohydrate_metabolism	EXP1	p19*	Systemic	14	0.803185
InvertaseCw	Carbohydrate_metabolism	EXP1	p19*	Systemic	14	1.12839
InvertaseCw	Carbohydrate_metabolism	EXP1	p19*	Systemic	14	1.17661
InvertaseCw	Carbohydrate_metabolism	EXP2	p19*	Agroinfiltrated	3	3.3115
InvertaseCw	Carbohydrate_metabolism	EXP2	p19*	Agroinfiltrated	3	3.54303
InvertaseCw	Carbohydrate_metabolism	EXP2	p19*	Systemic	3	1.98059
InvertaseCw	Carbohydrate_metabolism	EXP2	p19*	Systemic	3	7.02976
InvertaseCw	Carbohydrate_metabolism	EXP2	p19*	Systemic	3	10.7156
InvertaseCw	Carbohydrate_metabolism	EXP2	p19*	Agroinfiltrated	14	6.14715
InvertaseCw	Carbohydrate_metabolism	EXP2	p19*	Agroinfiltrated	14	6.65927
InvertaseCw	Carbohydrate_metabolism	EXP2	p19*	Agroinfiltrated	14	16.2936
InvertaseCw	Carbohydrate_metabolism	EXP2	p19*	Systemic	14	2.19266
InvertaseCw	Carbohydrate_metabolism	EXP2	p19*	Systemic	14	2.84866
InvertaseCw	Carbohydrate_metabolism	EXP2	p19*	Systemic	14	3.44538
InvertaseCyt	Carbohydrate_metabolism	EXP1	p19*	Agroinfiltrated	3	0.318851
InvertaseCyt	Carbohydrate_metabolism	EXP1	p19*	Agroinfiltrated	3	1.23163
InvertaseCyt	Carbohydrate_metabolism	EXP1	p19*	Agroinfiltrated	3	1.79902
InvertaseCyt	Carbohydrate_metabolism	EXP1	p19*	Systemic	3	0.369444
InvertaseCyt	Carbohydrate_metabolism	EXP1	p19*	Systemic	3	0.554715
InvertaseCyt	Carbohydrate_metabolism	EXP1	p19*	Systemic	3	0.602812
InvertaseCyt	Carbohydrate_metabolism	EXP1	p19*	Agroinfiltrated	14	0.625745
InvertaseCyt	Carbohydrate_metabolism	EXP1	p19*	Agroinfiltrated	14	1.05518
InvertaseCyt	Carbohydrate_metabolism	EXP1	p19*	Agroinfiltrated	14	1.45522
InvertaseCyt	Carbohydrate_metabolism	EXP1	p19*	Systemic	14	2.67174
InvertaseCyt	Carbohydrate_metabolism	EXP1	p19*	Systemic	14	3.52064
InvertaseCyt	Carbohydrate_metabolism	EXP1	p19*	Systemic	14	6.1585
InvertaseCyt	Carbohydrate_metabolism	EXP2	p19*	Agroinfiltrated	3	0.122438
InvertaseCyt	Carbohydrate_metabolism	EXP2	p19*	Agroinfiltrated	3	0.498928
InvertaseCyt	Carbohydrate_metabolism	EXP2	p19*	Agroinfiltrated	3	0.631866
InvertaseCyt	Carbohydrate_metabolism	EXP2	p19*	Systemic	3	0.344032
InvertaseCyt	Carbohydrate_metabolism	EXP2	p19*	Systemic	3	0.428531
InvertaseCyt	Carbohydrate_metabolism	EXP2	p19*	Systemic	3	0.468356
InvertaseCyt	Carbohydrate_metabolism	EXP2	p19*	Agroinfiltrated	14	0.36756
InvertaseCyt	Carbohydrate_metabolism	EXP2	p19*	Agroinfiltrated	14	0.390163
InvertaseCyt	Carbohydrate_metabolism	EXP2	p19*	Agroinfiltrated	14	0.782423
InvertaseCyt	Carbohydrate_metabolism	EXP2	p19*	Systemic	14	0.0468871
InvertaseCyt	Carbohydrate_metabolism	EXP2	p19*	Systemic	14	0.404922
InvertaseCyt	Carbohydrate_metabolism	EXP2	p19*	Systemic	14	1.03209
InverataseVac	Carbohydrate_metabolism	EXP1	p19*	Agroinfiltrated	3	1.93177
InverataseVac	Carbohydrate_metabolism	EXP1	p19*	Agroinfiltrated	3	2.79621
InverataseVac	Carbohydrate_metabolism	EXP1	p19*	Agroinfiltrated	3	4.39836
InverataseVac	Carbohydrate_metabolism	EXP1	p19*	Systemic	3	1.43324
InverataseVac	Carbohydrate_metabolism	EXP1	p19*	Systemic	3	1.62846
InverataseVac	Carbohydrate_metabolism	EXP1	p19*	Systemic	3	1.96823
InverataseVac	Carbohydrate_metabolism	EXP1	p19*	Agroinfiltrated	14	1.8161
InverataseVac	Carbohydrate_metabolism	EXP1	p19*	Agroinfiltrated	14	4.59366
InverataseVac	Carbohydrate_metabolism	EXP1	p19*	Agroinfiltrated	14	5.23712
InverataseVac	Carbohydrate_metabolism	EXP1	p19*	Systemic	14	1.3477
InverataseVac	Carbohydrate_metabolism	EXP1	p19*	Systemic	14	2.27276
InverataseVac	Carbohydrate_metabolism	EXP1	p19*	Systemic	14	3.29269
InverataseVac	Carbohydrate_metabolism	EXP2	p19*	Agroinfiltrated	3	0.816976
InverataseVac	Carbohydrate_metabolism	EXP2	p19*	Agroinfiltrated	3	1.40104
InverataseVac	Carbohydrate_metabolism	EXP2	p19*	Agroinfiltrated	3	1.73724
InverataseVac	Carbohydrate_metabolism	EXP2	p19*	Systemic	3	1.00918
InverataseVac	Carbohydrate_metabolism	EXP2	p19*	Systemic	3	1.42887
InverataseVac	Carbohydrate_metabolism	EXP2	p19*	Systemic	3	1.59538
InverataseVac	Carbohydrate_metabolism	EXP2	p19*	Agroinfiltrated	14	1.4086
InverataseVac	Carbohydrate_metabolism	EXP2	p19*	Agroinfiltrated	14	1.88745
InverataseVac	Carbohydrate_metabolism	EXP2	p19*	Agroinfiltrated	14	3.09305
InverataseVac	Carbohydrate_metabolism	EXP2	p19*	Systemic	14	1.16308
InverataseVac	Carbohydrate_metabolism	EXP2	p19*	Systemic	14	2.54831
InverataseVac	Carbohydrate_metabolism	EXP2	p19*	Systemic	14	3.38881
MDHAR	Ascorbate-glutathione_cycle	EXP1	p19*	Agroinfiltrated	3	0.231401
MDHAR	Ascorbate-glutathione_cycle	EXP1	p19*	Agroinfiltrated	3	0.372795
MDHAR	Ascorbate-glutathione_cycle	EXP1	p19*	Agroinfiltrated	3	0.453295
MDHAR	Ascorbate-glutathione_cycle	EXP1	p19*	Systemic	3	0.177986
MDHAR	Ascorbate-glutathione_cycle	EXP1	p19*	Systemic	3	0.231167
MDHAR	Ascorbate-glutathione_cycle	EXP1	p19*	Systemic	3	0.31697
MDHAR	Ascorbate-glutathione_cycle	EXP1	p19*	Agroinfiltrated	14	0.320732
MDHAR	Ascorbate-glutathione_cycle	EXP1	p19*	Agroinfiltrated	14	0.331235
MDHAR	Ascorbate-glutathione_cycle	EXP1	p19*	Agroinfiltrated	14	0.660792
MDHAR	Ascorbate-glutathione_cycle	EXP1	p19*	Systemic	14	0.0263989
MDHAR	Ascorbate-glutathione_cycle	EXP1	p19*	Systemic	14	0.089463
MDHAR	Ascorbate-glutathione_cycle	EXP1	p19*	Systemic	14	0.12772
PFK	Carbohydrate_metabolism	EXP1	p19*	Agroinfiltrated	3	0.00126773
PFK	Carbohydrate_metabolism	EXP1	p19*	Agroinfiltrated	3	0.00426464
PFK	Carbohydrate_metabolism	EXP1	p19*	Systemic	3	0.000682617
PFK	Carbohydrate_metabolism	EXP1	p19*	Systemic	3	0.00161379
PFK	Carbohydrate_metabolism	EXP1	p19*	Systemic	3	0.00320738
PFK	Carbohydrate_metabolism	EXP1	p19*	Agroinfiltrated	14	0.00137086
PFK	Carbohydrate_metabolism	EXP1	p19*	Agroinfiltrated	14	0.0056931
PFK	Carbohydrate_metabolism	EXP1	p19*	Agroinfiltrated	14	0.0070272
PFK	Carbohydrate_metabolism	EXP1	p19*	Systemic	14	0.00464822
PFK	Carbohydrate_metabolism	EXP1	p19*	Systemic	14	0.00559567
PFK	Carbohydrate_metabolism	EXP1	p19*	Systemic	14	0.00755866
PFK	Carbohydrate_metabolism	EXP2	p19*	Agroinfiltrated	3	0.0109016
PFK	Carbohydrate_metabolism	EXP2	p19*	Agroinfiltrated	3	0.0110177
PFK	Carbohydrate_metabolism	EXP2	p19*	Agroinfiltrated	3	0.0133684
PFK	Carbohydrate_metabolism	EXP2	p19*	Systemic	3	0.00390423
PFK	Carbohydrate_metabolism	EXP2	p19*	Systemic	3	0.00449849
PFK	Carbohydrate_metabolism	EXP2	p19*	Systemic	3	0.027831
PFK	Carbohydrate_metabolism	EXP2	p19*	Agroinfiltrated	14	0.000860807
PFK	Carbohydrate_metabolism	EXP2	p19*	Agroinfiltrated	14	0.00656094
PFK	Carbohydrate_metabolism	EXP2	p19*	Systemic	14	0.00587696
PFK	Carbohydrate_metabolism	EXP2	p19*	Systemic	14	0.0064666
PFK	Carbohydrate_metabolism	EXP2	p19*	Systemic	14	0.00949845
PGI	Carbohydrate_metabolism	EXP1	p19*	Agroinfiltrated	3	0.941483
PGI	Carbohydrate_metabolism	EXP1	p19*	Agroinfiltrated	3	1.67955
PGI	Carbohydrate_metabolism	EXP1	p19*	Agroinfiltrated	3	1.95537
PGI	Carbohydrate_metabolism	EXP1	p19*	Systemic	3	1.56257
PGI	Carbohydrate_metabolism	EXP1	p19*	Systemic	3	1.95809
PGI	Carbohydrate_metabolism	EXP1	p19*	Systemic	3	2.09961
PGI	Carbohydrate_metabolism	EXP1	p19*	Agroinfiltrated	14	1.5531
PGI	Carbohydrate_metabolism	EXP1	p19*	Agroinfiltrated	14	2.11872
PGI	Carbohydrate_metabolism	EXP1	p19*	Agroinfiltrated	14	2.38752
PGI	Carbohydrate_metabolism	EXP1	p19*	Systemic	14	1.12137
PGI	Carbohydrate_metabolism	EXP1	p19*	Systemic	14	1.40174
PGI	Carbohydrate_metabolism	EXP1	p19*	Systemic	14	2.39378
PGI	Carbohydrate_metabolism	EXP2	p19*	Agroinfiltrated	3	1.23506
PGI	Carbohydrate_metabolism	EXP2	p19*	Agroinfiltrated	3	1.2928
PGI	Carbohydrate_metabolism	EXP2	p19*	Agroinfiltrated	3	1.41405
PGI	Carbohydrate_metabolism	EXP2	p19*	Systemic	3	0.841807
PGI	Carbohydrate_metabolism	EXP2	p19*	Systemic	3	1.37266
PGI	Carbohydrate_metabolism	EXP2	p19*	Systemic	3	1.75906
PGI	Carbohydrate_metabolism	EXP2	p19*	Agroinfiltrated	14	1.49639
PGI	Carbohydrate_metabolism	EXP2	p19*	Agroinfiltrated	14	2.86174
PGI	Carbohydrate_metabolism	EXP2	p19*	Agroinfiltrated	14	3.46783
PGI	Carbohydrate_metabolism	EXP2	p19*	Systemic	14	0.515252
PGI	Carbohydrate_metabolism	EXP2	p19*	Systemic	14	1.18756
PGI	Carbohydrate_metabolism	EXP2	p19*	Systemic	14	1.60831
PGM	Carbohydrate_metabolism	EXP1	p19*	Agroinfiltrated	3	0.103664
PGM	Carbohydrate_metabolism	EXP1	p19*	Agroinfiltrated	3	0.303333
PGM	Carbohydrate_metabolism	EXP1	p19*	Systemic	3	0.470214
PGM	Carbohydrate_metabolism	EXP1	p19*	Systemic	3	1.22529
PGM	Carbohydrate_metabolism	EXP1	p19*	Systemic	3	1.79161
PGM	Carbohydrate_metabolism	EXP1	p19*	Agroinfiltrated	14	0.381247
PGM	Carbohydrate_metabolism	EXP1	p19*	Agroinfiltrated	14	0.404033
PGM	Carbohydrate_metabolism	EXP1	p19*	Systemic	14	0.521886
PGM	Carbohydrate_metabolism	EXP1	p19*	Systemic	14	1.20482
PGM	Carbohydrate_metabolism	EXP2	p19*	Agroinfiltrated	3	2.66479
PGM	Carbohydrate_metabolism	EXP2	p19*	Agroinfiltrated	3	4.94092
PGM	Carbohydrate_metabolism	EXP2	p19*	Agroinfiltrated	3	5.80006
PGM	Carbohydrate_metabolism	EXP2	p19*	Systemic	3	0.827419
PGM	Carbohydrate_metabolism	EXP2	p19*	Systemic	3	1.694
PGM	Carbohydrate_metabolism	EXP2	p19*	Systemic	3	2.46747
PGM	Carbohydrate_metabolism	EXP2	p19*	Agroinfiltrated	14	0.306137
PGM	Carbohydrate_metabolism	EXP2	p19*	Agroinfiltrated	14	1.44231
PGM	Carbohydrate_metabolism	EXP2	p19*	Agroinfiltrated	14	7.58657
PGM	Carbohydrate_metabolism	EXP2	p19*	Systemic	14	2.04083
PGM	Carbohydrate_metabolism	EXP2	p19*	Systemic	14	2.6552
PGM	Carbohydrate_metabolism	EXP2	p19*	Systemic	14	3.47892
POX	Ascorbate-glutathione_cycle	EXP1	p19*	Agroinfiltrated	3	1.40953
POX	Ascorbate-glutathione_cycle	EXP1	p19*	Agroinfiltrated	3	3.92154
POX	Ascorbate-glutathione_cycle	EXP1	p19*	Agroinfiltrated	3	5.26091
POX	Ascorbate-glutathione_cycle	EXP1	p19*	Systemic	3	0.212255
POX	Ascorbate-glutathione_cycle	EXP1	p19*	Systemic	3	0.24864
POX	Ascorbate-glutathione_cycle	EXP1	p19*	Systemic	3	0.607221
POX	Ascorbate-glutathione_cycle	EXP1	p19*	Agroinfiltrated	14	0.22744
POX	Ascorbate-glutathione_cycle	EXP1	p19*	Agroinfiltrated	14	2.1719
POX	Ascorbate-glutathione_cycle	EXP1	p19*	Systemic	14	0.499528
POX	Ascorbate-glutathione_cycle	EXP1	p19*	Systemic	14	0.746157
POX	Ascorbate-glutathione_cycle	EXP1	p19*	Systemic	14	0.938096
POX	Ascorbate-glutathione_cycle	EXP2	p19*	Agroinfiltrated	3	0.73211
POX	Ascorbate-glutathione_cycle	EXP2	p19*	Agroinfiltrated	3	1.47866
POX	Ascorbate-glutathione_cycle	EXP2	p19*	Agroinfiltrated	3	2.35344
POX	Ascorbate-glutathione_cycle	EXP2	p19*	Systemic	3	0.179732
POX	Ascorbate-glutathione_cycle	EXP2	p19*	Systemic	3	0.224567
POX	Ascorbate-glutathione_cycle	EXP2	p19*	Systemic	3	0.388482
POX	Ascorbate-glutathione_cycle	EXP2	p19*	Agroinfiltrated	14	5.54471
POX	Ascorbate-glutathione_cycle	EXP2	p19*	Agroinfiltrated	14	11.3347
POX	Ascorbate-glutathione_cycle	EXP2	p19*	Agroinfiltrated	14	13.0519
POX	Ascorbate-glutathione_cycle	EXP2	p19*	Systemic	14	0.183418
POX	Ascorbate-glutathione_cycle	EXP2	p19*	Systemic	14	0.203467
POX	Ascorbate-glutathione_cycle	EXP2	p19*	Systemic	14	0.229207
SOD	Ascorbate-glutathione_cycle	EXP1	p19*	Agroinfiltrated	3	1.66353
SOD	Ascorbate-glutathione_cycle	EXP1	p19*	Agroinfiltrated	3	2.45442
SOD	Ascorbate-glutathione_cycle	EXP1	p19*	Agroinfiltrated	3	4.04014
SOD	Ascorbate-glutathione_cycle	EXP1	p19*	Systemic	3	0.965856
SOD	Ascorbate-glutathione_cycle	EXP1	p19*	Systemic	3	1.3277
SOD	Ascorbate-glutathione_cycle	EXP1	p19*	Systemic	3	1.42725
SOD	Ascorbate-glutathione_cycle	EXP1	p19*	Agroinfiltrated	14	2.13834
SOD	Ascorbate-glutathione_cycle	EXP1	p19*	Agroinfiltrated	14	2.5469
SOD	Ascorbate-glutathione_cycle	EXP1	p19*	Agroinfiltrated	14	3.64805
SOD	Ascorbate-glutathione_cycle	EXP1	p19*	Systemic	14	1.39614
SOD	Ascorbate-glutathione_cycle	EXP1	p19*	Systemic	14	1.51255
SOD	Ascorbate-glutathione_cycle	EXP1	p19*	Systemic	14	1.96327
UGPase	Carbohydrate_metabolism	EXP1	p19*	Agroinfiltrated	3	0.273044
UGPase	Carbohydrate_metabolism	EXP1	p19*	Agroinfiltrated	3	0.662747
UGPase	Carbohydrate_metabolism	EXP1	p19*	Agroinfiltrated	3	1.28628
UGPase	Carbohydrate_metabolism	EXP1	p19*	Systemic	3	0.242609
UGPase	Carbohydrate_metabolism	EXP1	p19*	Systemic	3	0.835522
UGPase	Carbohydrate_metabolism	EXP1	p19*	Systemic	3	1.39966
UGPase	Carbohydrate_metabolism	EXP1	p19*	Agroinfiltrated	14	0.349291
UGPase	Carbohydrate_metabolism	EXP1	p19*	Agroinfiltrated	14	0.780238
UGPase	Carbohydrate_metabolism	EXP1	p19*	Agroinfiltrated	14	2.72956
UGPase	Carbohydrate_metabolism	EXP1	p19*	Systemic	14	1.15768
UGPase	Carbohydrate_metabolism	EXP1	p19*	Systemic	14	2.61456
UGPase	Carbohydrate_metabolism	EXP1	p19*	Systemic	14	5.03559
UGPase	Carbohydrate_metabolism	EXP2	p19*	Agroinfiltrated	3	3.35402
UGPase	Carbohydrate_metabolism	EXP2	p19*	Agroinfiltrated	3	4.66484
UGPase	Carbohydrate_metabolism	EXP2	p19*	Agroinfiltrated	3	5.84734
UGPase	Carbohydrate_metabolism	EXP2	p19*	Systemic	3	3.48552
UGPase	Carbohydrate_metabolism	EXP2	p19*	Systemic	3	3.50951
UGPase	Carbohydrate_metabolism	EXP2	p19*	Systemic	3	5.18341
UGPase	Carbohydrate_metabolism	EXP2	p19*	Agroinfiltrated	14	0.525687
UGPase	Carbohydrate_metabolism	EXP2	p19*	Agroinfiltrated	14	2.68889
UGPase	Carbohydrate_metabolism	EXP2	p19*	Agroinfiltrated	14	4.23893
UGPase	Carbohydrate_metabolism	EXP2	p19*	Systemic	14	2.84192
UGPase	Carbohydrate_metabolism	EXP2	p19*	Systemic	14	3.61789
UGPase	Carbohydrate_metabolism	EXP2	p19*	Systemic	14	4.65958
AGPase	Carbohydrate_metabolism	EXP1	PoStoSP04	Agroinfiltrated	3	0.260592
AGPase	Carbohydrate_metabolism	EXP1	PoStoSP04	Agroinfiltrated	3	0.353196
AGPase	Carbohydrate_metabolism	EXP1	PoStoSP04	Agroinfiltrated	3	0.404827
AGPase	Carbohydrate_metabolism	EXP1	PoStoSP04	Systemic	3	0.187813
AGPase	Carbohydrate_metabolism	EXP1	PoStoSP04	Systemic	3	0.750529
AGPase	Carbohydrate_metabolism	EXP1	PoStoSP04	Systemic	3	0.921004
AGPase	Carbohydrate_metabolism	EXP1	PoStoSP04	Agroinfiltrated	14	0.0412291
AGPase	Carbohydrate_metabolism	EXP1	PoStoSP04	Agroinfiltrated	14	0.064721
AGPase	Carbohydrate_metabolism	EXP1	PoStoSP04	Agroinfiltrated	14	0.130842
AGPase	Carbohydrate_metabolism	EXP1	PoStoSP04	Systemic	14	0.220317
AGPase	Carbohydrate_metabolism	EXP1	PoStoSP04	Systemic	14	0.788594
AGPase	Carbohydrate_metabolism	EXP1	PoStoSP04	Systemic	14	1.0125
Aldolase	Carbohydrate_metabolism	EXP1	PoStoSP04	Agroinfiltrated	3	0.659191
Aldolase	Carbohydrate_metabolism	EXP1	PoStoSP04	Agroinfiltrated	3	0.789193
Aldolase	Carbohydrate_metabolism	EXP1	PoStoSP04	Agroinfiltrated	3	0.874209
Aldolase	Carbohydrate_metabolism	EXP1	PoStoSP04	Systemic	3	0.346031
Aldolase	Carbohydrate_metabolism	EXP1	PoStoSP04	Systemic	3	0.686685
Aldolase	Carbohydrate_metabolism	EXP1	PoStoSP04	Systemic	3	1.08394
Aldolase	Carbohydrate_metabolism	EXP1	PoStoSP04	Agroinfiltrated	14	0.377579
Aldolase	Carbohydrate_metabolism	EXP1	PoStoSP04	Agroinfiltrated	14	0.470107
Aldolase	Carbohydrate_metabolism	EXP1	PoStoSP04	Agroinfiltrated	14	0.623669
Aldolase	Carbohydrate_metabolism	EXP1	PoStoSP04	Systemic	14	0.915265
Aldolase	Carbohydrate_metabolism	EXP1	PoStoSP04	Systemic	14	1.13891
Aldolase	Carbohydrate_metabolism	EXP1	PoStoSP04	Systemic	14	1.44974
aPOX	Ascorbate-glutathione_cycle	EXP1	PoStoSP04	Agroinfiltrated	3	0.123458
aPOX	Ascorbate-glutathione_cycle	EXP1	PoStoSP04	Agroinfiltrated	3	0.192369
aPOX	Ascorbate-glutathione_cycle	EXP1	PoStoSP04	Agroinfiltrated	3	0.685409
aPOX	Ascorbate-glutathione_cycle	EXP1	PoStoSP04	Systemic	3	0.0534489
aPOX	Ascorbate-glutathione_cycle	EXP1	PoStoSP04	Systemic	3	0.0583575
aPOX	Ascorbate-glutathione_cycle	EXP1	PoStoSP04	Systemic	3	0.13251
aPOX	Ascorbate-glutathione_cycle	EXP1	PoStoSP04	Agroinfiltrated	14	2.32294
aPOX	Ascorbate-glutathione_cycle	EXP1	PoStoSP04	Agroinfiltrated	14	3.73285
aPOX	Ascorbate-glutathione_cycle	EXP1	PoStoSP04	Agroinfiltrated	14	3.77511
aPOX	Ascorbate-glutathione_cycle	EXP1	PoStoSP04	Systemic	14	0.0782035
aPOX	Ascorbate-glutathione_cycle	EXP1	PoStoSP04	Systemic	14	0.0866734
aPOX	Ascorbate-glutathione_cycle	EXP1	PoStoSP04	Systemic	14	0.122908
APX	Ascorbate-glutathione_cycle	EXP1	PoStoSP04	Agroinfiltrated	3	0.410399
APX	Ascorbate-glutathione_cycle	EXP1	PoStoSP04	Agroinfiltrated	3	0.513379
APX	Ascorbate-glutathione_cycle	EXP1	PoStoSP04	Systemic	3	0.0427703
APX	Ascorbate-glutathione_cycle	EXP1	PoStoSP04	Systemic	3	0.0454223
APX	Ascorbate-glutathione_cycle	EXP1	PoStoSP04	Systemic	3	0.0826491
APX	Ascorbate-glutathione_cycle	EXP1	PoStoSP04	Agroinfiltrated	14	0.193622
APX	Ascorbate-glutathione_cycle	EXP1	PoStoSP04	Agroinfiltrated	14	0.396409
APX	Ascorbate-glutathione_cycle	EXP1	PoStoSP04	Agroinfiltrated	14	0.805969
APX	Ascorbate-glutathione_cycle	EXP1	PoStoSP04	Systemic	14	0.0628412
APX	Ascorbate-glutathione_cycle	EXP1	PoStoSP04	Systemic	14	0.0711477
APX	Ascorbate-glutathione_cycle	EXP1	PoStoSP04	Systemic	14	0.271586
CAT	Ascorbate-glutathione_cycle	EXP1	PoStoSP04	Agroinfiltrated	3	0.0383365
CAT	Ascorbate-glutathione_cycle	EXP1	PoStoSP04	Agroinfiltrated	3	0.100683
CAT	Ascorbate-glutathione_cycle	EXP1	PoStoSP04	Agroinfiltrated	3	0.194943
CAT	Ascorbate-glutathione_cycle	EXP1	PoStoSP04	Systemic	3	0.0224128
CAT	Ascorbate-glutathione_cycle	EXP1	PoStoSP04	Systemic	3	0.0477139
CAT	Ascorbate-glutathione_cycle	EXP1	PoStoSP04	Systemic	3	0.111134
CAT	Ascorbate-glutathione_cycle	EXP1	PoStoSP04	Agroinfiltrated	14	0.00399658
CAT	Ascorbate-glutathione_cycle	EXP1	PoStoSP04	Agroinfiltrated	14	0.039721
CAT	Ascorbate-glutathione_cycle	EXP1	PoStoSP04	Agroinfiltrated	14	0.260645
CAT	Ascorbate-glutathione_cycle	EXP1	PoStoSP04	Systemic	14	0.0132434
CAT	Ascorbate-glutathione_cycle	EXP1	PoStoSP04	Systemic	14	0.0375242
CAT	Ascorbate-glutathione_cycle	EXP1	PoStoSP04	Systemic	14	0.243644
DHAR	Ascorbate-glutathione_cycle	EXP1	PoStoSP04	Agroinfiltrated	3	0.569503
DHAR	Ascorbate-glutathione_cycle	EXP1	PoStoSP04	Agroinfiltrated	3	1.09597
DHAR	Ascorbate-glutathione_cycle	EXP1	PoStoSP04	Agroinfiltrated	3	1.84494
DHAR	Ascorbate-glutathione_cycle	EXP1	PoStoSP04	Systemic	3	0.00315048
DHAR	Ascorbate-glutathione_cycle	EXP1	PoStoSP04	Systemic	3	0.348602
DHAR	Ascorbate-glutathione_cycle	EXP1	PoStoSP04	Systemic	3	0.44893
DHAR	Ascorbate-glutathione_cycle	EXP1	PoStoSP04	Agroinfiltrated	14	1.62552
DHAR	Ascorbate-glutathione_cycle	EXP1	PoStoSP04	Agroinfiltrated	14	2.17218
DHAR	Ascorbate-glutathione_cycle	EXP1	PoStoSP04	Agroinfiltrated	14	4.15701
DHAR	Ascorbate-glutathione_cycle	EXP1	PoStoSP04	Systemic	14	0.0482805
DHAR	Ascorbate-glutathione_cycle	EXP1	PoStoSP04	Systemic	14	0.261637
DHAR	Ascorbate-glutathione_cycle	EXP1	PoStoSP04	Systemic	14	0.486489
FK	Carbohydrate_metabolism	EXP1	PoStoSP04	Agroinfiltrated	3	0.073746
FK	Carbohydrate_metabolism	EXP1	PoStoSP04	Agroinfiltrated	3	0.0797075
FK	Carbohydrate_metabolism	EXP1	PoStoSP04	Agroinfiltrated	3	0.0894511
FK	Carbohydrate_metabolism	EXP1	PoStoSP04	Systemic	3	0.0144316
FK	Carbohydrate_metabolism	EXP1	PoStoSP04	Systemic	3	0.0319043
FK	Carbohydrate_metabolism	EXP1	PoStoSP04	Systemic	3	0.0378889
FK	Carbohydrate_metabolism	EXP1	PoStoSP04	Agroinfiltrated	14	0.0172432
FK	Carbohydrate_metabolism	EXP1	PoStoSP04	Agroinfiltrated	14	0.0198415
FK	Carbohydrate_metabolism	EXP1	PoStoSP04	Agroinfiltrated	14	0.0515363
FK	Carbohydrate_metabolism	EXP1	PoStoSP04	Systemic	14	0.0229917
FK	Carbohydrate_metabolism	EXP1	PoStoSP04	Systemic	14	0.0595864
FK	Carbohydrate_metabolism	EXP1	PoStoSP04	Systemic	14	0.0718073
G6PDH	Carbohydrate_metabolism	EXP1	PoStoSP04	Agroinfiltrated	3	0.349452
G6PDH	Carbohydrate_metabolism	EXP1	PoStoSP04	Agroinfiltrated	3	0.367369
G6PDH	Carbohydrate_metabolism	EXP1	PoStoSP04	Agroinfiltrated	3	0.433936
G6PDH	Carbohydrate_metabolism	EXP1	PoStoSP04	Systemic	3	0.0663292
G6PDH	Carbohydrate_metabolism	EXP1	PoStoSP04	Systemic	3	0.136176
G6PDH	Carbohydrate_metabolism	EXP1	PoStoSP04	Systemic	3	0.152167
G6PDH	Carbohydrate_metabolism	EXP1	PoStoSP04	Agroinfiltrated	14	0.148929
G6PDH	Carbohydrate_metabolism	EXP1	PoStoSP04	Agroinfiltrated	14	0.227764
G6PDH	Carbohydrate_metabolism	EXP1	PoStoSP04	Agroinfiltrated	14	0.423705
G6PDH	Carbohydrate_metabolism	EXP1	PoStoSP04	Systemic	14	0.208954
G6PDH	Carbohydrate_metabolism	EXP1	PoStoSP04	Systemic	14	0.288066
G6PDH	Carbohydrate_metabolism	EXP1	PoStoSP04	Systemic	14	0.328693
GR	Ascorbate-glutathione_cycle	EXP1	PoStoSP04	Agroinfiltrated	3	0.366185
GR	Ascorbate-glutathione_cycle	EXP1	PoStoSP04	Agroinfiltrated	3	0.44759
GR	Ascorbate-glutathione_cycle	EXP1	PoStoSP04	Agroinfiltrated	3	0.939041
GR	Ascorbate-glutathione_cycle	EXP1	PoStoSP04	Systemic	3	0.463775
GR	Ascorbate-glutathione_cycle	EXP1	PoStoSP04	Systemic	3	0.752603
GR	Ascorbate-glutathione_cycle	EXP1	PoStoSP04	Systemic	3	0.904915
GR	Ascorbate-glutathione_cycle	EXP1	PoStoSP04	Agroinfiltrated	14	0.834602
GR	Ascorbate-glutathione_cycle	EXP1	PoStoSP04	Agroinfiltrated	14	0.849107
GR	Ascorbate-glutathione_cycle	EXP1	PoStoSP04	Agroinfiltrated	14	1.48238
GR	Ascorbate-glutathione_cycle	EXP1	PoStoSP04	Systemic	14	0.309987
GR	Ascorbate-glutathione_cycle	EXP1	PoStoSP04	Systemic	14	0.679569
GR	Ascorbate-glutathione_cycle	EXP1	PoStoSP04	Systemic	14	0.917043
HXK	Carbohydrate_metabolism	EXP1	PoStoSP04	Agroinfiltrated	3	0.0278856
HXK	Carbohydrate_metabolism	EXP1	PoStoSP04	Agroinfiltrated	3	0.031474
HXK	Carbohydrate_metabolism	EXP1	PoStoSP04	Agroinfiltrated	3	0.0360175
HXK	Carbohydrate_metabolism	EXP1	PoStoSP04	Systemic	3	0.0117471
HXK	Carbohydrate_metabolism	EXP1	PoStoSP04	Systemic	3	0.0177415
HXK	Carbohydrate_metabolism	EXP1	PoStoSP04	Systemic	3	0.0230336
HXK	Carbohydrate_metabolism	EXP1	PoStoSP04	Agroinfiltrated	14	0.0123862
HXK	Carbohydrate_metabolism	EXP1	PoStoSP04	Agroinfiltrated	14	0.0174882
HXK	Carbohydrate_metabolism	EXP1	PoStoSP04	Agroinfiltrated	14	0.0283714
HXK	Carbohydrate_metabolism	EXP1	PoStoSP04	Systemic	14	0.0189166
HXK	Carbohydrate_metabolism	EXP1	PoStoSP04	Systemic	14	0.024412
HXK	Carbohydrate_metabolism	EXP1	PoStoSP04	Systemic	14	0.0368041
InvertaseCw	Carbohydrate_metabolism	EXP1	PoStoSP04	Agroinfiltrated	3	2.42761
InvertaseCw	Carbohydrate_metabolism	EXP1	PoStoSP04	Agroinfiltrated	3	3.27368
InvertaseCw	Carbohydrate_metabolism	EXP1	PoStoSP04	Agroinfiltrated	3	3.69661
InvertaseCw	Carbohydrate_metabolism	EXP1	PoStoSP04	Systemic	3	0.429005
InvertaseCw	Carbohydrate_metabolism	EXP1	PoStoSP04	Systemic	3	0.77112
InvertaseCw	Carbohydrate_metabolism	EXP1	PoStoSP04	Systemic	3	2.4776
InvertaseCw	Carbohydrate_metabolism	EXP1	PoStoSP04	Agroinfiltrated	14	3.33855
InvertaseCw	Carbohydrate_metabolism	EXP1	PoStoSP04	Agroinfiltrated	14	5.24005
InvertaseCw	Carbohydrate_metabolism	EXP1	PoStoSP04	Agroinfiltrated	14	17.7539
InvertaseCw	Carbohydrate_metabolism	EXP1	PoStoSP04	Systemic	14	0.477039
InvertaseCw	Carbohydrate_metabolism	EXP1	PoStoSP04	Systemic	14	0.8448
InvertaseCw	Carbohydrate_metabolism	EXP1	PoStoSP04	Systemic	14	0.989614
InvertaseCyt	Carbohydrate_metabolism	EXP1	PoStoSP04	Agroinfiltrated	3	0.356637
InvertaseCyt	Carbohydrate_metabolism	EXP1	PoStoSP04	Agroinfiltrated	3	0.459045
InvertaseCyt	Carbohydrate_metabolism	EXP1	PoStoSP04	Agroinfiltrated	3	0.551426
InvertaseCyt	Carbohydrate_metabolism	EXP1	PoStoSP04	Systemic	3	0.13647
InvertaseCyt	Carbohydrate_metabolism	EXP1	PoStoSP04	Systemic	3	0.232835
InvertaseCyt	Carbohydrate_metabolism	EXP1	PoStoSP04	Agroinfiltrated	14	0.027505
InvertaseCyt	Carbohydrate_metabolism	EXP1	PoStoSP04	Agroinfiltrated	14	0.649965
InvertaseCyt	Carbohydrate_metabolism	EXP1	PoStoSP04	Agroinfiltrated	14	2.03415
InvertaseCyt	Carbohydrate_metabolism	EXP1	PoStoSP04	Systemic	14	0.327187
InvertaseCyt	Carbohydrate_metabolism	EXP1	PoStoSP04	Systemic	14	0.664165
InvertaseCyt	Carbohydrate_metabolism	EXP1	PoStoSP04	Systemic	14	0.935688
InverataseVac	Carbohydrate_metabolism	EXP1	PoStoSP04	Agroinfiltrated	3	1.32249
InverataseVac	Carbohydrate_metabolism	EXP1	PoStoSP04	Agroinfiltrated	3	1.41856
InverataseVac	Carbohydrate_metabolism	EXP1	PoStoSP04	Agroinfiltrated	3	1.46856
InverataseVac	Carbohydrate_metabolism	EXP1	PoStoSP04	Systemic	3	0.843167
InverataseVac	Carbohydrate_metabolism	EXP1	PoStoSP04	Systemic	3	1.32596
InverataseVac	Carbohydrate_metabolism	EXP1	PoStoSP04	Systemic	3	2.01319
InverataseVac	Carbohydrate_metabolism	EXP1	PoStoSP04	Agroinfiltrated	14	1.04252
InverataseVac	Carbohydrate_metabolism	EXP1	PoStoSP04	Agroinfiltrated	14	3.0102
InverataseVac	Carbohydrate_metabolism	EXP1	PoStoSP04	Agroinfiltrated	14	5.06188
InverataseVac	Carbohydrate_metabolism	EXP1	PoStoSP04	Systemic	14	1.87733
InverataseVac	Carbohydrate_metabolism	EXP1	PoStoSP04	Systemic	14	1.96447
InverataseVac	Carbohydrate_metabolism	EXP1	PoStoSP04	Systemic	14	2.47731
MDHAR	Ascorbate-glutathione_cycle	EXP1	PoStoSP04	Agroinfiltrated	3	0.00928896
MDHAR	Ascorbate-glutathione_cycle	EXP1	PoStoSP04	Agroinfiltrated	3	0.0617221
MDHAR	Ascorbate-glutathione_cycle	EXP1	PoStoSP04	Agroinfiltrated	3	0.106705
MDHAR	Ascorbate-glutathione_cycle	EXP1	PoStoSP04	Systemic	3	0.112803
MDHAR	Ascorbate-glutathione_cycle	EXP1	PoStoSP04	Systemic	3	0.349068
MDHAR	Ascorbate-glutathione_cycle	EXP1	PoStoSP04	Systemic	3	0.482889
MDHAR	Ascorbate-glutathione_cycle	EXP1	PoStoSP04	Agroinfiltrated	14	0.00923837
MDHAR	Ascorbate-glutathione_cycle	EXP1	PoStoSP04	Agroinfiltrated	14	0.0390334
MDHAR	Ascorbate-glutathione_cycle	EXP1	PoStoSP04	Agroinfiltrated	14	0.110578
MDHAR	Ascorbate-glutathione_cycle	EXP1	PoStoSP04	Systemic	14	0.0199873
MDHAR	Ascorbate-glutathione_cycle	EXP1	PoStoSP04	Systemic	14	0.167739
MDHAR	Ascorbate-glutathione_cycle	EXP1	PoStoSP04	Systemic	14	0.341768
PFK	Carbohydrate_metabolism	EXP1	PoStoSP04	Agroinfiltrated	3	4.17606e-05
PFK	Carbohydrate_metabolism	EXP1	PoStoSP04	Agroinfiltrated	3	0.00108371
PFK	Carbohydrate_metabolism	EXP1	PoStoSP04	Agroinfiltrated	3	0.00391676
PFK	Carbohydrate_metabolism	EXP1	PoStoSP04	Systemic	3	0.00257668
PFK	Carbohydrate_metabolism	EXP1	PoStoSP04	Systemic	3	0.00264319
PFK	Carbohydrate_metabolism	EXP1	PoStoSP04	Systemic	3	0.00278308
PFK	Carbohydrate_metabolism	EXP1	PoStoSP04	Agroinfiltrated	14	0.00414327
PFK	Carbohydrate_metabolism	EXP1	PoStoSP04	Agroinfiltrated	14	0.00520248
PFK	Carbohydrate_metabolism	EXP1	PoStoSP04	Agroinfiltrated	14	0.00563464
PFK	Carbohydrate_metabolism	EXP1	PoStoSP04	Systemic	14	0.00261763
PFK	Carbohydrate_metabolism	EXP1	PoStoSP04	Systemic	14	0.00405906
PFK	Carbohydrate_metabolism	EXP1	PoStoSP04	Systemic	14	0.00713733
PGI	Carbohydrate_metabolism	EXP1	PoStoSP04	Agroinfiltrated	3	1.81321
PGI	Carbohydrate_metabolism	EXP1	PoStoSP04	Agroinfiltrated	3	2.13305
PGI	Carbohydrate_metabolism	EXP1	PoStoSP04	Agroinfiltrated	3	2.85904
PGI	Carbohydrate_metabolism	EXP1	PoStoSP04	Systemic	3	1.43976
PGI	Carbohydrate_metabolism	EXP1	PoStoSP04	Systemic	3	2.35524
PGI	Carbohydrate_metabolism	EXP1	PoStoSP04	Systemic	3	3.01385
PGI	Carbohydrate_metabolism	EXP1	PoStoSP04	Agroinfiltrated	14	1.6693
PGI	Carbohydrate_metabolism	EXP1	PoStoSP04	Agroinfiltrated	14	1.85435
PGI	Carbohydrate_metabolism	EXP1	PoStoSP04	Agroinfiltrated	14	2.01452
PGI	Carbohydrate_metabolism	EXP1	PoStoSP04	Systemic	14	1.84386
PGI	Carbohydrate_metabolism	EXP1	PoStoSP04	Systemic	14	2.77426
PGI	Carbohydrate_metabolism	EXP1	PoStoSP04	Systemic	14	3.05303
PGM	Carbohydrate_metabolism	EXP1	PoStoSP04	Agroinfiltrated	3	0.220567
PGM	Carbohydrate_metabolism	EXP1	PoStoSP04	Agroinfiltrated	3	0.289944
PGM	Carbohydrate_metabolism	EXP1	PoStoSP04	Agroinfiltrated	3	0.535978
PGM	Carbohydrate_metabolism	EXP1	PoStoSP04	Systemic	3	0.17133
PGM	Carbohydrate_metabolism	EXP1	PoStoSP04	Systemic	3	1.05601
PGM	Carbohydrate_metabolism	EXP1	PoStoSP04	Systemic	3	1.34529
PGM	Carbohydrate_metabolism	EXP1	PoStoSP04	Agroinfiltrated	14	0.0626365
PGM	Carbohydrate_metabolism	EXP1	PoStoSP04	Agroinfiltrated	14	0.166084
PGM	Carbohydrate_metabolism	EXP1	PoStoSP04	Agroinfiltrated	14	0.229629
PGM	Carbohydrate_metabolism	EXP1	PoStoSP04	Systemic	14	0.697781
PGM	Carbohydrate_metabolism	EXP1	PoStoSP04	Systemic	14	0.778097
PGM	Carbohydrate_metabolism	EXP1	PoStoSP04	Systemic	14	2.9242
POX	Ascorbate-glutathione_cycle	EXP1	PoStoSP04	Agroinfiltrated	3	0.881543
POX	Ascorbate-glutathione_cycle	EXP1	PoStoSP04	Agroinfiltrated	3	1.27685
POX	Ascorbate-glutathione_cycle	EXP1	PoStoSP04	Agroinfiltrated	3	2.41491
POX	Ascorbate-glutathione_cycle	EXP1	PoStoSP04	Systemic	3	0.177834
POX	Ascorbate-glutathione_cycle	EXP1	PoStoSP04	Systemic	3	0.528644
POX	Ascorbate-glutathione_cycle	EXP1	PoStoSP04	Systemic	3	0.624902
POX	Ascorbate-glutathione_cycle	EXP1	PoStoSP04	Agroinfiltrated	14	0.571265
POX	Ascorbate-glutathione_cycle	EXP1	PoStoSP04	Agroinfiltrated	14	0.74517
POX	Ascorbate-glutathione_cycle	EXP1	PoStoSP04	Agroinfiltrated	14	0.921474
POX	Ascorbate-glutathione_cycle	EXP1	PoStoSP04	Systemic	14	0.477405
POX	Ascorbate-glutathione_cycle	EXP1	PoStoSP04	Systemic	14	0.485105
POX	Ascorbate-glutathione_cycle	EXP1	PoStoSP04	Systemic	14	0.902186
SOD	Ascorbate-glutathione_cycle	EXP1	PoStoSP04	Agroinfiltrated	3	0.824409
SOD	Ascorbate-glutathione_cycle	EXP1	PoStoSP04	Agroinfiltrated	3	0.974404
SOD	Ascorbate-glutathione_cycle	EXP1	PoStoSP04	Agroinfiltrated	3	1.01232
SOD	Ascorbate-glutathione_cycle	EXP1	PoStoSP04	Systemic	3	0.347376
SOD	Ascorbate-glutathione_cycle	EXP1	PoStoSP04	Systemic	3	1.57951
SOD	Ascorbate-glutathione_cycle	EXP1	PoStoSP04	Systemic	3	2.22362
SOD	Ascorbate-glutathione_cycle	EXP1	PoStoSP04	Agroinfiltrated	14	0.853405
SOD	Ascorbate-glutathione_cycle	EXP1	PoStoSP04	Agroinfiltrated	14	0.88922
SOD	Ascorbate-glutathione_cycle	EXP1	PoStoSP04	Agroinfiltrated	14	1.5024
SOD	Ascorbate-glutathione_cycle	EXP1	PoStoSP04	Systemic	14	0.761798
SOD	Ascorbate-glutathione_cycle	EXP1	PoStoSP04	Systemic	14	1.09473
SOD	Ascorbate-glutathione_cycle	EXP1	PoStoSP04	Systemic	14	1.7661
UGPase	Carbohydrate_metabolism	EXP1	PoStoSP04	Agroinfiltrated	3	0.427064
UGPase	Carbohydrate_metabolism	EXP1	PoStoSP04	Agroinfiltrated	3	0.508936
UGPase	Carbohydrate_metabolism	EXP1	PoStoSP04	Agroinfiltrated	3	0.815379
UGPase	Carbohydrate_metabolism	EXP1	PoStoSP04	Systemic	3	0.619841
UGPase	Carbohydrate_metabolism	EXP1	PoStoSP04	Systemic	3	1.25946
UGPase	Carbohydrate_metabolism	EXP1	PoStoSP04	Systemic	3	1.49744
UGPase	Carbohydrate_metabolism	EXP1	PoStoSP04	Agroinfiltrated	14	0.109838
UGPase	Carbohydrate_metabolism	EXP1	PoStoSP04	Agroinfiltrated	14	0.125722
UGPase	Carbohydrate_metabolism	EXP1	PoStoSP04	Agroinfiltrated	14	0.223225
UGPase	Carbohydrate_metabolism	EXP1	PoStoSP04	Systemic	14	0.626191
UGPase	Carbohydrate_metabolism	EXP1	PoStoSP04	Systemic	14	0.789246
UGPase	Carbohydrate_metabolism	EXP1	PoStoSP04	Systemic	14	2.15688
AGPase	Carbohydrate_metabolism	EXP1	PoStoSP06	Agroinfiltrated	3	0.233276
AGPase	Carbohydrate_metabolism	EXP1	PoStoSP06	Agroinfiltrated	3	0.500753
AGPase	Carbohydrate_metabolism	EXP1	PoStoSP06	Agroinfiltrated	3	0.78325
AGPase	Carbohydrate_metabolism	EXP1	PoStoSP06	Systemic	3	0.410775
AGPase	Carbohydrate_metabolism	EXP1	PoStoSP06	Systemic	3	0.513096
AGPase	Carbohydrate_metabolism	EXP1	PoStoSP06	Systemic	3	0.518184
AGPase	Carbohydrate_metabolism	EXP1	PoStoSP06	Agroinfiltrated	14	0.29724
AGPase	Carbohydrate_metabolism	EXP1	PoStoSP06	Agroinfiltrated	14	1.33343
AGPase	Carbohydrate_metabolism	EXP1	PoStoSP06	Agroinfiltrated	14	1.46335
AGPase	Carbohydrate_metabolism	EXP1	PoStoSP06	Systemic	14	0.523086
AGPase	Carbohydrate_metabolism	EXP1	PoStoSP06	Systemic	14	0.532041
AGPase	Carbohydrate_metabolism	EXP1	PoStoSP06	Systemic	14	1.244
AGPase	Carbohydrate_metabolism	EXP2	PoStoSP06	Agroinfiltrated	3	0.459806
AGPase	Carbohydrate_metabolism	EXP2	PoStoSP06	Agroinfiltrated	3	1.4307
AGPase	Carbohydrate_metabolism	EXP2	PoStoSP06	Agroinfiltrated	3	1.55908
AGPase	Carbohydrate_metabolism	EXP2	PoStoSP06	Systemic	3	0.775381
AGPase	Carbohydrate_metabolism	EXP2	PoStoSP06	Systemic	3	1.05947
AGPase	Carbohydrate_metabolism	EXP2	PoStoSP06	Systemic	3	1.3345
AGPase	Carbohydrate_metabolism	EXP2	PoStoSP06	Agroinfiltrated	14	0.59072
AGPase	Carbohydrate_metabolism	EXP2	PoStoSP06	Agroinfiltrated	14	0.726862
AGPase	Carbohydrate_metabolism	EXP2	PoStoSP06	Agroinfiltrated	14	0.928431
AGPase	Carbohydrate_metabolism	EXP2	PoStoSP06	Systemic	14	0.833747
AGPase	Carbohydrate_metabolism	EXP2	PoStoSP06	Systemic	14	0.931728
AGPase	Carbohydrate_metabolism	EXP2	PoStoSP06	Systemic	14	1.6056
Aldolase	Carbohydrate_metabolism	EXP1	PoStoSP06	Agroinfiltrated	3	1.00178
Aldolase	Carbohydrate_metabolism	EXP1	PoStoSP06	Agroinfiltrated	3	2.01413
Aldolase	Carbohydrate_metabolism	EXP1	PoStoSP06	Agroinfiltrated	3	2.28342
Aldolase	Carbohydrate_metabolism	EXP1	PoStoSP06	Systemic	3	0.582626
Aldolase	Carbohydrate_metabolism	EXP1	PoStoSP06	Systemic	3	0.637936
Aldolase	Carbohydrate_metabolism	EXP1	PoStoSP06	Systemic	3	0.639993
Aldolase	Carbohydrate_metabolism	EXP1	PoStoSP06	Agroinfiltrated	14	0.51503
Aldolase	Carbohydrate_metabolism	EXP1	PoStoSP06	Agroinfiltrated	14	0.873682
Aldolase	Carbohydrate_metabolism	EXP1	PoStoSP06	Agroinfiltrated	14	2.34345
Aldolase	Carbohydrate_metabolism	EXP1	PoStoSP06	Systemic	14	0.25759
Aldolase	Carbohydrate_metabolism	EXP1	PoStoSP06	Systemic	14	0.308995
Aldolase	Carbohydrate_metabolism	EXP1	PoStoSP06	Systemic	14	0.944509
Aldolase	Carbohydrate_metabolism	EXP2	PoStoSP06	Agroinfiltrated	3	0.257603
Aldolase	Carbohydrate_metabolism	EXP2	PoStoSP06	Agroinfiltrated	3	0.348667
Aldolase	Carbohydrate_metabolism	EXP2	PoStoSP06	Agroinfiltrated	3	0.418091
Aldolase	Carbohydrate_metabolism	EXP2	PoStoSP06	Systemic	3	0.00655559
Aldolase	Carbohydrate_metabolism	EXP2	PoStoSP06	Systemic	3	0.0154382
Aldolase	Carbohydrate_metabolism	EXP2	PoStoSP06	Systemic	3	0.0213225
Aldolase	Carbohydrate_metabolism	EXP2	PoStoSP06	Agroinfiltrated	14	0.303713
Aldolase	Carbohydrate_metabolism	EXP2	PoStoSP06	Agroinfiltrated	14	0.307863
Aldolase	Carbohydrate_metabolism	EXP2	PoStoSP06	Agroinfiltrated	14	0.440333
Aldolase	Carbohydrate_metabolism	EXP2	PoStoSP06	Systemic	14	0.119047
Aldolase	Carbohydrate_metabolism	EXP2	PoStoSP06	Systemic	14	0.302135
Aldolase	Carbohydrate_metabolism	EXP2	PoStoSP06	Systemic	14	0.331278
aPOX	Ascorbate-glutathione_cycle	EXP1	PoStoSP06	Agroinfiltrated	3	0.0964891
aPOX	Ascorbate-glutathione_cycle	EXP1	PoStoSP06	Agroinfiltrated	3	0.271902
aPOX	Ascorbate-glutathione_cycle	EXP1	PoStoSP06	Agroinfiltrated	3	0.777749
aPOX	Ascorbate-glutathione_cycle	EXP1	PoStoSP06	Systemic	3	0.0164763
aPOX	Ascorbate-glutathione_cycle	EXP1	PoStoSP06	Systemic	3	0.0230693
aPOX	Ascorbate-glutathione_cycle	EXP1	PoStoSP06	Systemic	3	0.079121
aPOX	Ascorbate-glutathione_cycle	EXP1	PoStoSP06	Agroinfiltrated	14	0.854257
aPOX	Ascorbate-glutathione_cycle	EXP1	PoStoSP06	Agroinfiltrated	14	1.49724
aPOX	Ascorbate-glutathione_cycle	EXP1	PoStoSP06	Agroinfiltrated	14	5.34047
aPOX	Ascorbate-glutathione_cycle	EXP1	PoStoSP06	Systemic	14	0.021506
aPOX	Ascorbate-glutathione_cycle	EXP1	PoStoSP06	Systemic	14	0.0287926
aPOX	Ascorbate-glutathione_cycle	EXP1	PoStoSP06	Systemic	14	0.0913606
aPOX	Ascorbate-glutathione_cycle	EXP2	PoStoSP06	Agroinfiltrated	3	2.12293
aPOX	Ascorbate-glutathione_cycle	EXP2	PoStoSP06	Agroinfiltrated	3	3.28062
aPOX	Ascorbate-glutathione_cycle	EXP2	PoStoSP06	Agroinfiltrated	3	4.03039
aPOX	Ascorbate-glutathione_cycle	EXP2	PoStoSP06	Systemic	3	0.0808555
aPOX	Ascorbate-glutathione_cycle	EXP2	PoStoSP06	Systemic	3	0.0853327
aPOX	Ascorbate-glutathione_cycle	EXP2	PoStoSP06	Systemic	3	0.0856687
aPOX	Ascorbate-glutathione_cycle	EXP2	PoStoSP06	Agroinfiltrated	14	3.30674
aPOX	Ascorbate-glutathione_cycle	EXP2	PoStoSP06	Agroinfiltrated	14	6.92381
aPOX	Ascorbate-glutathione_cycle	EXP2	PoStoSP06	Agroinfiltrated	14	7.61553
aPOX	Ascorbate-glutathione_cycle	EXP2	PoStoSP06	Systemic	14	0.0735576
aPOX	Ascorbate-glutathione_cycle	EXP2	PoStoSP06	Systemic	14	0.147887
aPOX	Ascorbate-glutathione_cycle	EXP2	PoStoSP06	Systemic	14	0.153491
APX	Ascorbate-glutathione_cycle	EXP1	PoStoSP06	Agroinfiltrated	3	0.0283323
APX	Ascorbate-glutathione_cycle	EXP1	PoStoSP06	Agroinfiltrated	3	0.135894
APX	Ascorbate-glutathione_cycle	EXP1	PoStoSP06	Agroinfiltrated	3	0.15595
APX	Ascorbate-glutathione_cycle	EXP1	PoStoSP06	Agroinfiltrated	3	0.392656
APX	Ascorbate-glutathione_cycle	EXP1	PoStoSP06	Systemic	3	0.0791119
APX	Ascorbate-glutathione_cycle	EXP1	PoStoSP06	Systemic	3	0.110571
APX	Ascorbate-glutathione_cycle	EXP1	PoStoSP06	Agroinfiltrated	14	0.490227
APX	Ascorbate-glutathione_cycle	EXP1	PoStoSP06	Agroinfiltrated	14	0.947148
APX	Ascorbate-glutathione_cycle	EXP1	PoStoSP06	Agroinfiltrated	14	1.73179
APX	Ascorbate-glutathione_cycle	EXP1	PoStoSP06	Systemic	14	0.16876
APX	Ascorbate-glutathione_cycle	EXP1	PoStoSP06	Systemic	14	0.272227
CAT	Ascorbate-glutathione_cycle	EXP1	PoStoSP06	Agroinfiltrated	3	0.104551
CAT	Ascorbate-glutathione_cycle	EXP1	PoStoSP06	Agroinfiltrated	3	0.116397
CAT	Ascorbate-glutathione_cycle	EXP1	PoStoSP06	Agroinfiltrated	3	0.326568
CAT	Ascorbate-glutathione_cycle	EXP1	PoStoSP06	Systemic	3	0.0345465
CAT	Ascorbate-glutathione_cycle	EXP1	PoStoSP06	Systemic	3	0.0380113
CAT	Ascorbate-glutathione_cycle	EXP1	PoStoSP06	Systemic	3	0.137921
CAT	Ascorbate-glutathione_cycle	EXP1	PoStoSP06	Agroinfiltrated	14	0.175314
CAT	Ascorbate-glutathione_cycle	EXP1	PoStoSP06	Agroinfiltrated	14	0.223646
CAT	Ascorbate-glutathione_cycle	EXP1	PoStoSP06	Agroinfiltrated	14	0.634746
CAT	Ascorbate-glutathione_cycle	EXP1	PoStoSP06	Systemic	14	0.015041
CAT	Ascorbate-glutathione_cycle	EXP1	PoStoSP06	Systemic	14	0.0380113
CAT	Ascorbate-glutathione_cycle	EXP1	PoStoSP06	Systemic	14	0.137921
CAT	Ascorbate-glutathione_cycle	EXP2	PoStoSP06	Agroinfiltrated	3	0.698167
CAT	Ascorbate-glutathione_cycle	EXP2	PoStoSP06	Agroinfiltrated	3	0.908656
CAT	Ascorbate-glutathione_cycle	EXP2	PoStoSP06	Agroinfiltrated	3	0.918225
CAT	Ascorbate-glutathione_cycle	EXP2	PoStoSP06	Systemic	3	0.478477
CAT	Ascorbate-glutathione_cycle	EXP2	PoStoSP06	Systemic	3	0.646747
CAT	Ascorbate-glutathione_cycle	EXP2	PoStoSP06	Systemic	3	0.913605
CAT	Ascorbate-glutathione_cycle	EXP2	PoStoSP06	Agroinfiltrated	14	0.385153
CAT	Ascorbate-glutathione_cycle	EXP2	PoStoSP06	Agroinfiltrated	14	0.75333
CAT	Ascorbate-glutathione_cycle	EXP2	PoStoSP06	Agroinfiltrated	14	0.979522
CAT	Ascorbate-glutathione_cycle	EXP2	PoStoSP06	Systemic	14	0.191829
CAT	Ascorbate-glutathione_cycle	EXP2	PoStoSP06	Systemic	14	0.342292
CAT	Ascorbate-glutathione_cycle	EXP2	PoStoSP06	Systemic	14	1.03953
DHAR	Ascorbate-glutathione_cycle	EXP1	PoStoSP06	Agroinfiltrated	3	0.0529064
DHAR	Ascorbate-glutathione_cycle	EXP1	PoStoSP06	Agroinfiltrated	3	1.73734
DHAR	Ascorbate-glutathione_cycle	EXP1	PoStoSP06	Agroinfiltrated	3	2.36626
DHAR	Ascorbate-glutathione_cycle	EXP1	PoStoSP06	Systemic	3	0.0164454
DHAR	Ascorbate-glutathione_cycle	EXP1	PoStoSP06	Systemic	3	0.326696
DHAR	Ascorbate-glutathione_cycle	EXP1	PoStoSP06	Systemic	3	0.38604
DHAR	Ascorbate-glutathione_cycle	EXP1	PoStoSP06	Agroinfiltrated	14	0.277346
DHAR	Ascorbate-glutathione_cycle	EXP1	PoStoSP06	Agroinfiltrated	14	1.60814
DHAR	Ascorbate-glutathione_cycle	EXP1	PoStoSP06	Agroinfiltrated	14	2.94951
DHAR	Ascorbate-glutathione_cycle	EXP1	PoStoSP06	Systemic	14	0.28148
DHAR	Ascorbate-glutathione_cycle	EXP1	PoStoSP06	Systemic	14	0.590535
DHAR	Ascorbate-glutathione_cycle	EXP1	PoStoSP06	Systemic	14	0.622101
FK	Carbohydrate_metabolism	EXP1	PoStoSP06	Agroinfiltrated	3	0.0266902
FK	Carbohydrate_metabolism	EXP1	PoStoSP06	Agroinfiltrated	3	0.0277634
FK	Carbohydrate_metabolism	EXP1	PoStoSP06	Agroinfiltrated	3	0.0629855
FK	Carbohydrate_metabolism	EXP1	PoStoSP06	Systemic	3	0.00448425
FK	Carbohydrate_metabolism	EXP1	PoStoSP06	Systemic	3	0.0125208
FK	Carbohydrate_metabolism	EXP1	PoStoSP06	Systemic	3	0.028825
FK	Carbohydrate_metabolism	EXP1	PoStoSP06	Agroinfiltrated	14	0.0525067
FK	Carbohydrate_metabolism	EXP1	PoStoSP06	Agroinfiltrated	14	0.0694386
FK	Carbohydrate_metabolism	EXP1	PoStoSP06	Agroinfiltrated	14	0.175038
FK	Carbohydrate_metabolism	EXP1	PoStoSP06	Systemic	14	0.00658694
FK	Carbohydrate_metabolism	EXP1	PoStoSP06	Systemic	14	0.0161137
FK	Carbohydrate_metabolism	EXP1	PoStoSP06	Systemic	14	0.0545937
G6PDH	Carbohydrate_metabolism	EXP1	PoStoSP06	Agroinfiltrated	3	0.318224
G6PDH	Carbohydrate_metabolism	EXP1	PoStoSP06	Agroinfiltrated	3	0.457669
G6PDH	Carbohydrate_metabolism	EXP1	PoStoSP06	Agroinfiltrated	3	0.947275
G6PDH	Carbohydrate_metabolism	EXP1	PoStoSP06	Systemic	3	0.12295
G6PDH	Carbohydrate_metabolism	EXP1	PoStoSP06	Systemic	3	0.176084
G6PDH	Carbohydrate_metabolism	EXP1	PoStoSP06	Systemic	3	0.18509
G6PDH	Carbohydrate_metabolism	EXP1	PoStoSP06	Agroinfiltrated	14	0.797102
G6PDH	Carbohydrate_metabolism	EXP1	PoStoSP06	Agroinfiltrated	14	1.19553
G6PDH	Carbohydrate_metabolism	EXP1	PoStoSP06	Agroinfiltrated	14	2.25811
G6PDH	Carbohydrate_metabolism	EXP1	PoStoSP06	Systemic	14	0.156704
G6PDH	Carbohydrate_metabolism	EXP1	PoStoSP06	Systemic	14	0.188138
G6PDH	Carbohydrate_metabolism	EXP1	PoStoSP06	Systemic	14	0.203306
G6PDH	Carbohydrate_metabolism	EXP2	PoStoSP06	Agroinfiltrated	3	0.118762
G6PDH	Carbohydrate_metabolism	EXP2	PoStoSP06	Agroinfiltrated	3	0.366561
G6PDH	Carbohydrate_metabolism	EXP2	PoStoSP06	Agroinfiltrated	3	0.375612
G6PDH	Carbohydrate_metabolism	EXP2	PoStoSP06	Systemic	3	0.274729
G6PDH	Carbohydrate_metabolism	EXP2	PoStoSP06	Systemic	3	0.590273
G6PDH	Carbohydrate_metabolism	EXP2	PoStoSP06	Systemic	3	0.69794
G6PDH	Carbohydrate_metabolism	EXP2	PoStoSP06	Agroinfiltrated	14	0.240946
G6PDH	Carbohydrate_metabolism	EXP2	PoStoSP06	Agroinfiltrated	14	0.637971
G6PDH	Carbohydrate_metabolism	EXP2	PoStoSP06	Agroinfiltrated	14	0.875468
G6PDH	Carbohydrate_metabolism	EXP2	PoStoSP06	Systemic	14	0.353242
G6PDH	Carbohydrate_metabolism	EXP2	PoStoSP06	Systemic	14	0.786469
G6PDH	Carbohydrate_metabolism	EXP2	PoStoSP06	Systemic	14	1.0301
GR	Ascorbate-glutathione_cycle	EXP1	PoStoSP06	Agroinfiltrated	3	0.899478
GR	Ascorbate-glutathione_cycle	EXP1	PoStoSP06	Agroinfiltrated	3	1.4507
GR	Ascorbate-glutathione_cycle	EXP1	PoStoSP06	Agroinfiltrated	3	1.49709
GR	Ascorbate-glutathione_cycle	EXP1	PoStoSP06	Systemic	3	0.16304
GR	Ascorbate-glutathione_cycle	EXP1	PoStoSP06	Systemic	3	0.210548
GR	Ascorbate-glutathione_cycle	EXP1	PoStoSP06	Systemic	3	0.27659
GR	Ascorbate-glutathione_cycle	EXP1	PoStoSP06	Agroinfiltrated	14	1.25793
GR	Ascorbate-glutathione_cycle	EXP1	PoStoSP06	Agroinfiltrated	14	1.59654
GR	Ascorbate-glutathione_cycle	EXP1	PoStoSP06	Agroinfiltrated	14	2.06593
GR	Ascorbate-glutathione_cycle	EXP1	PoStoSP06	Systemic	14	0.30638
GR	Ascorbate-glutathione_cycle	EXP1	PoStoSP06	Systemic	14	0.696844
GR	Ascorbate-glutathione_cycle	EXP1	PoStoSP06	Systemic	14	1.03362
GR	Ascorbate-glutathione_cycle	EXP2	PoStoSP06	Agroinfiltrated	3	0.231343
GR	Ascorbate-glutathione_cycle	EXP2	PoStoSP06	Agroinfiltrated	3	0.42342
GR	Ascorbate-glutathione_cycle	EXP2	PoStoSP06	Agroinfiltrated	3	0.507487
GR	Ascorbate-glutathione_cycle	EXP2	PoStoSP06	Systemic	3	0.04125
GR	Ascorbate-glutathione_cycle	EXP2	PoStoSP06	Systemic	3	0.0683204
GR	Ascorbate-glutathione_cycle	EXP2	PoStoSP06	Systemic	3	0.192719
GR	Ascorbate-glutathione_cycle	EXP2	PoStoSP06	Agroinfiltrated	14	0.223318
GR	Ascorbate-glutathione_cycle	EXP2	PoStoSP06	Agroinfiltrated	14	0.538204
GR	Ascorbate-glutathione_cycle	EXP2	PoStoSP06	Agroinfiltrated	14	0.597057
GR	Ascorbate-glutathione_cycle	EXP2	PoStoSP06	Systemic	14	0.141062
GR	Ascorbate-glutathione_cycle	EXP2	PoStoSP06	Systemic	14	0.236152
GR	Ascorbate-glutathione_cycle	EXP2	PoStoSP06	Systemic	14	0.265598
GST	Ascorbate-glutathione_cycle	EXP1	PoStoSP06	Agroinfiltrated	3	0.373174
GST	Ascorbate-glutathione_cycle	EXP1	PoStoSP06	Agroinfiltrated	3	0.456724
GST	Ascorbate-glutathione_cycle	EXP1	PoStoSP06	Agroinfiltrated	3	0.857598
GST	Ascorbate-glutathione_cycle	EXP1	PoStoSP06	Systemic	3	0.0743093
GST	Ascorbate-glutathione_cycle	EXP1	PoStoSP06	Systemic	3	0.094368
GST	Ascorbate-glutathione_cycle	EXP1	PoStoSP06	Systemic	3	0.111602
GST	Ascorbate-glutathione_cycle	EXP1	PoStoSP06	Agroinfiltrated	14	0.686247
GST	Ascorbate-glutathione_cycle	EXP1	PoStoSP06	Agroinfiltrated	14	0.81568
GST	Ascorbate-glutathione_cycle	EXP1	PoStoSP06	Agroinfiltrated	14	1.11051
GST	Ascorbate-glutathione_cycle	EXP1	PoStoSP06	Systemic	14	0.0540083
GST	Ascorbate-glutathione_cycle	EXP1	PoStoSP06	Systemic	14	0.0711762
GST	Ascorbate-glutathione_cycle	EXP1	PoStoSP06	Systemic	14	0.149848
HXK	Carbohydrate_metabolism	EXP1	PoStoSP06	Agroinfiltrated	3	0.041561
HXK	Carbohydrate_metabolism	EXP1	PoStoSP06	Agroinfiltrated	3	0.055998
HXK	Carbohydrate_metabolism	EXP1	PoStoSP06	Agroinfiltrated	3	0.0720139
HXK	Carbohydrate_metabolism	EXP1	PoStoSP06	Systemic	3	0.0119655
HXK	Carbohydrate_metabolism	EXP1	PoStoSP06	Systemic	3	0.0140398
HXK	Carbohydrate_metabolism	EXP1	PoStoSP06	Systemic	3	0.018009
HXK	Carbohydrate_metabolism	EXP1	PoStoSP06	Agroinfiltrated	14	0.0221125
HXK	Carbohydrate_metabolism	EXP1	PoStoSP06	Agroinfiltrated	14	0.0295909
HXK	Carbohydrate_metabolism	EXP1	PoStoSP06	Agroinfiltrated	14	0.0809399
HXK	Carbohydrate_metabolism	EXP1	PoStoSP06	Systemic	14	0.0184068
HXK	Carbohydrate_metabolism	EXP1	PoStoSP06	Systemic	14	0.022486
HXK	Carbohydrate_metabolism	EXP1	PoStoSP06	Systemic	14	0.0340007
InvertaseCw	Carbohydrate_metabolism	EXP1	PoStoSP06	Agroinfiltrated	3	2.16648
InvertaseCw	Carbohydrate_metabolism	EXP1	PoStoSP06	Agroinfiltrated	3	2.17205
InvertaseCw	Carbohydrate_metabolism	EXP1	PoStoSP06	Agroinfiltrated	3	2.83837
InvertaseCw	Carbohydrate_metabolism	EXP1	PoStoSP06	Systemic	3	0.588992
InvertaseCw	Carbohydrate_metabolism	EXP1	PoStoSP06	Systemic	3	1.17307
InvertaseCw	Carbohydrate_metabolism	EXP1	PoStoSP06	Systemic	3	1.42899
InvertaseCw	Carbohydrate_metabolism	EXP1	PoStoSP06	Agroinfiltrated	14	4.88017
InvertaseCw	Carbohydrate_metabolism	EXP1	PoStoSP06	Agroinfiltrated	14	13.4625
InvertaseCw	Carbohydrate_metabolism	EXP1	PoStoSP06	Agroinfiltrated	14	26.1604
InvertaseCw	Carbohydrate_metabolism	EXP1	PoStoSP06	Systemic	14	0.311342
InvertaseCw	Carbohydrate_metabolism	EXP1	PoStoSP06	Systemic	14	0.385043
InvertaseCw	Carbohydrate_metabolism	EXP1	PoStoSP06	Systemic	14	2.30945
InvertaseCw	Carbohydrate_metabolism	EXP2	PoStoSP06	Agroinfiltrated	3	12.9981
InvertaseCw	Carbohydrate_metabolism	EXP2	PoStoSP06	Agroinfiltrated	3	14.8956
InvertaseCw	Carbohydrate_metabolism	EXP2	PoStoSP06	Agroinfiltrated	3	16.4492
InvertaseCw	Carbohydrate_metabolism	EXP2	PoStoSP06	Systemic	3	3.65907
InvertaseCw	Carbohydrate_metabolism	EXP2	PoStoSP06	Systemic	3	5.74097
InvertaseCw	Carbohydrate_metabolism	EXP2	PoStoSP06	Systemic	3	7.08947
InvertaseCw	Carbohydrate_metabolism	EXP2	PoStoSP06	Agroinfiltrated	14	10.1031
InvertaseCw	Carbohydrate_metabolism	EXP2	PoStoSP06	Agroinfiltrated	14	10.7507
InvertaseCw	Carbohydrate_metabolism	EXP2	PoStoSP06	Agroinfiltrated	14	14.7093
InvertaseCw	Carbohydrate_metabolism	EXP2	PoStoSP06	Systemic	14	2.79576
InvertaseCw	Carbohydrate_metabolism	EXP2	PoStoSP06	Systemic	14	3.24469
InvertaseCw	Carbohydrate_metabolism	EXP2	PoStoSP06	Systemic	14	4.68162
InvertaseCyt	Carbohydrate_metabolism	EXP1	PoStoSP06	Agroinfiltrated	3	0.975108
InvertaseCyt	Carbohydrate_metabolism	EXP1	PoStoSP06	Agroinfiltrated	3	1.17327
InvertaseCyt	Carbohydrate_metabolism	EXP1	PoStoSP06	Agroinfiltrated	3	3.31912
InvertaseCyt	Carbohydrate_metabolism	EXP1	PoStoSP06	Systemic	3	0.355814
InvertaseCyt	Carbohydrate_metabolism	EXP1	PoStoSP06	Systemic	3	0.606764
InvertaseCyt	Carbohydrate_metabolism	EXP1	PoStoSP06	Systemic	3	0.701842
InvertaseCyt	Carbohydrate_metabolism	EXP1	PoStoSP06	Agroinfiltrated	14	0.539774
InvertaseCyt	Carbohydrate_metabolism	EXP1	PoStoSP06	Agroinfiltrated	14	1.15168
InvertaseCyt	Carbohydrate_metabolism	EXP1	PoStoSP06	Agroinfiltrated	14	1.74462
InvertaseCyt	Carbohydrate_metabolism	EXP1	PoStoSP06	Systemic	14	0.374372
InvertaseCyt	Carbohydrate_metabolism	EXP1	PoStoSP06	Systemic	14	0.482283
InvertaseCyt	Carbohydrate_metabolism	EXP1	PoStoSP06	Systemic	14	0.723294
InvertaseCyt	Carbohydrate_metabolism	EXP2	PoStoSP06	Agroinfiltrated	3	0.173176
InvertaseCyt	Carbohydrate_metabolism	EXP2	PoStoSP06	Agroinfiltrated	3	0.503648
InvertaseCyt	Carbohydrate_metabolism	EXP2	PoStoSP06	Agroinfiltrated	3	0.505955
InvertaseCyt	Carbohydrate_metabolism	EXP2	PoStoSP06	Systemic	3	0.27448
InvertaseCyt	Carbohydrate_metabolism	EXP2	PoStoSP06	Systemic	3	0.282412
InvertaseCyt	Carbohydrate_metabolism	EXP2	PoStoSP06	Systemic	3	0.397974
InvertaseCyt	Carbohydrate_metabolism	EXP2	PoStoSP06	Agroinfiltrated	14	0.327601
InvertaseCyt	Carbohydrate_metabolism	EXP2	PoStoSP06	Agroinfiltrated	14	1.08676
InvertaseCyt	Carbohydrate_metabolism	EXP2	PoStoSP06	Systemic	14	0.404171
InvertaseCyt	Carbohydrate_metabolism	EXP2	PoStoSP06	Systemic	14	0.516889
InvertaseCyt	Carbohydrate_metabolism	EXP2	PoStoSP06	Systemic	14	0.539171
InverataseVac	Carbohydrate_metabolism	EXP1	PoStoSP06	Agroinfiltrated	3	1.37367
InverataseVac	Carbohydrate_metabolism	EXP1	PoStoSP06	Agroinfiltrated	3	2.449
InverataseVac	Carbohydrate_metabolism	EXP1	PoStoSP06	Agroinfiltrated	3	3.48085
InverataseVac	Carbohydrate_metabolism	EXP1	PoStoSP06	Systemic	3	0.797978
InverataseVac	Carbohydrate_metabolism	EXP1	PoStoSP06	Systemic	3	0.985377
InverataseVac	Carbohydrate_metabolism	EXP1	PoStoSP06	Systemic	3	1.3285
InverataseVac	Carbohydrate_metabolism	EXP1	PoStoSP06	Agroinfiltrated	14	1.91906
InverataseVac	Carbohydrate_metabolism	EXP1	PoStoSP06	Agroinfiltrated	14	2.42332
InverataseVac	Carbohydrate_metabolism	EXP1	PoStoSP06	Agroinfiltrated	14	4.72632
InverataseVac	Carbohydrate_metabolism	EXP1	PoStoSP06	Systemic	14	0.703103
InverataseVac	Carbohydrate_metabolism	EXP1	PoStoSP06	Systemic	14	0.775463
InverataseVac	Carbohydrate_metabolism	EXP1	PoStoSP06	Systemic	14	1.11965
InverataseVac	Carbohydrate_metabolism	EXP2	PoStoSP06	Agroinfiltrated	3	0.658748
InverataseVac	Carbohydrate_metabolism	EXP2	PoStoSP06	Agroinfiltrated	3	1.41057
InverataseVac	Carbohydrate_metabolism	EXP2	PoStoSP06	Agroinfiltrated	3	1.4197
InverataseVac	Carbohydrate_metabolism	EXP2	PoStoSP06	Systemic	3	0.780013
InverataseVac	Carbohydrate_metabolism	EXP2	PoStoSP06	Systemic	3	0.852069
InverataseVac	Carbohydrate_metabolism	EXP2	PoStoSP06	Systemic	3	1.39654
InverataseVac	Carbohydrate_metabolism	EXP2	PoStoSP06	Agroinfiltrated	14	1.31077
InverataseVac	Carbohydrate_metabolism	EXP2	PoStoSP06	Agroinfiltrated	14	2.76457
InverataseVac	Carbohydrate_metabolism	EXP2	PoStoSP06	Agroinfiltrated	14	4.41058
InverataseVac	Carbohydrate_metabolism	EXP2	PoStoSP06	Systemic	14	1.14649
InverataseVac	Carbohydrate_metabolism	EXP2	PoStoSP06	Systemic	14	1.55536
InverataseVac	Carbohydrate_metabolism	EXP2	PoStoSP06	Systemic	14	2.46463
MDHAR	Ascorbate-glutathione_cycle	EXP1	PoStoSP06	Agroinfiltrated	3	0.1098
MDHAR	Ascorbate-glutathione_cycle	EXP1	PoStoSP06	Agroinfiltrated	3	0.545004
MDHAR	Ascorbate-glutathione_cycle	EXP1	PoStoSP06	Agroinfiltrated	3	0.609253
MDHAR	Ascorbate-glutathione_cycle	EXP1	PoStoSP06	Systemic	3	0.0397287
MDHAR	Ascorbate-glutathione_cycle	EXP1	PoStoSP06	Systemic	3	0.0591595
MDHAR	Ascorbate-glutathione_cycle	EXP1	PoStoSP06	Systemic	3	0.167395
MDHAR	Ascorbate-glutathione_cycle	EXP1	PoStoSP06	Agroinfiltrated	14	0.442544
MDHAR	Ascorbate-glutathione_cycle	EXP1	PoStoSP06	Agroinfiltrated	14	0.454419
MDHAR	Ascorbate-glutathione_cycle	EXP1	PoStoSP06	Agroinfiltrated	14	0.513158
MDHAR	Ascorbate-glutathione_cycle	EXP1	PoStoSP06	Systemic	14	0.0141495
MDHAR	Ascorbate-glutathione_cycle	EXP1	PoStoSP06	Systemic	14	0.0306905
MDHAR	Ascorbate-glutathione_cycle	EXP1	PoStoSP06	Systemic	14	0.0776058
PFK	Carbohydrate_metabolism	EXP1	PoStoSP06	Agroinfiltrated	3	0.00203914
PFK	Carbohydrate_metabolism	EXP1	PoStoSP06	Agroinfiltrated	3	0.00731026
PFK	Carbohydrate_metabolism	EXP1	PoStoSP06	Agroinfiltrated	3	0.0102483
PFK	Carbohydrate_metabolism	EXP1	PoStoSP06	Systemic	3	0.00305255
PFK	Carbohydrate_metabolism	EXP1	PoStoSP06	Systemic	3	0.00338819
PFK	Carbohydrate_metabolism	EXP1	PoStoSP06	Systemic	3	0.00409286
PFK	Carbohydrate_metabolism	EXP1	PoStoSP06	Agroinfiltrated	14	0.00502177
PFK	Carbohydrate_metabolism	EXP1	PoStoSP06	Agroinfiltrated	14	0.0108891
PFK	Carbohydrate_metabolism	EXP1	PoStoSP06	Agroinfiltrated	14	0.0183847
PFK	Carbohydrate_metabolism	EXP1	PoStoSP06	Systemic	14	0.00436312
PFK	Carbohydrate_metabolism	EXP1	PoStoSP06	Systemic	14	0.00522828
PFK	Carbohydrate_metabolism	EXP1	PoStoSP06	Systemic	14	0.00870299
PFK	Carbohydrate_metabolism	EXP2	PoStoSP06	Agroinfiltrated	3	0.00635571
PFK	Carbohydrate_metabolism	EXP2	PoStoSP06	Agroinfiltrated	3	0.016036
PFK	Carbohydrate_metabolism	EXP2	PoStoSP06	Agroinfiltrated	3	0.0177154
PFK	Carbohydrate_metabolism	EXP2	PoStoSP06	Systemic	3	0.00691965
PFK	Carbohydrate_metabolism	EXP2	PoStoSP06	Systemic	3	0.00868023
PFK	Carbohydrate_metabolism	EXP2	PoStoSP06	Systemic	3	0.0104684
PFK	Carbohydrate_metabolism	EXP2	PoStoSP06	Agroinfiltrated	14	0.0234811
PFK	Carbohydrate_metabolism	EXP2	PoStoSP06	Agroinfiltrated	14	0.0401647
PFK	Carbohydrate_metabolism	EXP2	PoStoSP06	Systemic	14	0.00252125
PFK	Carbohydrate_metabolism	EXP2	PoStoSP06	Systemic	14	0.011671
PGI	Carbohydrate_metabolism	EXP1	PoStoSP06	Agroinfiltrated	3	3.04916
PGI	Carbohydrate_metabolism	EXP1	PoStoSP06	Agroinfiltrated	3	3.44609
PGI	Carbohydrate_metabolism	EXP1	PoStoSP06	Agroinfiltrated	3	6.23915
PGI	Carbohydrate_metabolism	EXP1	PoStoSP06	Systemic	3	1.44358
PGI	Carbohydrate_metabolism	EXP1	PoStoSP06	Systemic	3	2.43047
PGI	Carbohydrate_metabolism	EXP1	PoStoSP06	Systemic	3	2.59796
PGI	Carbohydrate_metabolism	EXP1	PoStoSP06	Agroinfiltrated	14	2.51613
PGI	Carbohydrate_metabolism	EXP1	PoStoSP06	Agroinfiltrated	14	2.70271
PGI	Carbohydrate_metabolism	EXP1	PoStoSP06	Agroinfiltrated	14	6.71312
PGI	Carbohydrate_metabolism	EXP1	PoStoSP06	Systemic	14	1.163
PGI	Carbohydrate_metabolism	EXP1	PoStoSP06	Systemic	14	1.49687
PGI	Carbohydrate_metabolism	EXP1	PoStoSP06	Systemic	14	4.6978
PGI	Carbohydrate_metabolism	EXP2	PoStoSP06	Agroinfiltrated	3	1.32176
PGI	Carbohydrate_metabolism	EXP2	PoStoSP06	Agroinfiltrated	3	1.90347
PGI	Carbohydrate_metabolism	EXP2	PoStoSP06	Agroinfiltrated	3	1.9395
PGI	Carbohydrate_metabolism	EXP2	PoStoSP06	Systemic	3	1.33677
PGI	Carbohydrate_metabolism	EXP2	PoStoSP06	Systemic	3	1.51835
PGI	Carbohydrate_metabolism	EXP2	PoStoSP06	Systemic	3	1.91328
PGI	Carbohydrate_metabolism	EXP2	PoStoSP06	Agroinfiltrated	14	1.01776
PGI	Carbohydrate_metabolism	EXP2	PoStoSP06	Agroinfiltrated	14	2.16898
PGI	Carbohydrate_metabolism	EXP2	PoStoSP06	Agroinfiltrated	14	2.26389
PGI	Carbohydrate_metabolism	EXP2	PoStoSP06	Systemic	14	0.653035
PGI	Carbohydrate_metabolism	EXP2	PoStoSP06	Systemic	14	0.90604
PGI	Carbohydrate_metabolism	EXP2	PoStoSP06	Systemic	14	1.28257
PGM	Carbohydrate_metabolism	EXP1	PoStoSP06	Agroinfiltrated	3	0.372732
PGM	Carbohydrate_metabolism	EXP1	PoStoSP06	Agroinfiltrated	3	0.869987
PGM	Carbohydrate_metabolism	EXP1	PoStoSP06	Agroinfiltrated	3	4.43119
PGM	Carbohydrate_metabolism	EXP1	PoStoSP06	Systemic	3	0.772568
PGM	Carbohydrate_metabolism	EXP1	PoStoSP06	Systemic	3	1.00685
PGM	Carbohydrate_metabolism	EXP1	PoStoSP06	Systemic	3	1.55218
PGM	Carbohydrate_metabolism	EXP1	PoStoSP06	Agroinfiltrated	14	1.8964
PGM	Carbohydrate_metabolism	EXP1	PoStoSP06	Agroinfiltrated	14	2.22636
PGM	Carbohydrate_metabolism	EXP1	PoStoSP06	Agroinfiltrated	14	2.4079
PGM	Carbohydrate_metabolism	EXP1	PoStoSP06	Systemic	14	2.00508
PGM	Carbohydrate_metabolism	EXP1	PoStoSP06	Systemic	14	2.06767
PGM	Carbohydrate_metabolism	EXP1	PoStoSP06	Systemic	14	2.16064
PGM	Carbohydrate_metabolism	EXP2	PoStoSP06	Agroinfiltrated	3	0.985038
PGM	Carbohydrate_metabolism	EXP2	PoStoSP06	Agroinfiltrated	3	1.83621
PGM	Carbohydrate_metabolism	EXP2	PoStoSP06	Agroinfiltrated	3	1.98559
PGM	Carbohydrate_metabolism	EXP2	PoStoSP06	Systemic	3	0.443357
PGM	Carbohydrate_metabolism	EXP2	PoStoSP06	Systemic	3	0.642092
PGM	Carbohydrate_metabolism	EXP2	PoStoSP06	Systemic	3	2.74753
PGM	Carbohydrate_metabolism	EXP2	PoStoSP06	Agroinfiltrated	14	0.983995
PGM	Carbohydrate_metabolism	EXP2	PoStoSP06	Agroinfiltrated	14	1.99699
PGM	Carbohydrate_metabolism	EXP2	PoStoSP06	Agroinfiltrated	14	2.56599
PGM	Carbohydrate_metabolism	EXP2	PoStoSP06	Systemic	14	0.354911
PGM	Carbohydrate_metabolism	EXP2	PoStoSP06	Systemic	14	0.660493
PGM	Carbohydrate_metabolism	EXP2	PoStoSP06	Systemic	14	3.21135
POX	Ascorbate-glutathione_cycle	EXP1	PoStoSP06	Agroinfiltrated	3	1.34879
POX	Ascorbate-glutathione_cycle	EXP1	PoStoSP06	Agroinfiltrated	3	1.63707
POX	Ascorbate-glutathione_cycle	EXP1	PoStoSP06	Agroinfiltrated	3	1.80233
POX	Ascorbate-glutathione_cycle	EXP1	PoStoSP06	Systemic	3	0.22416
POX	Ascorbate-glutathione_cycle	EXP1	PoStoSP06	Systemic	3	0.353158
POX	Ascorbate-glutathione_cycle	EXP1	PoStoSP06	Systemic	3	0.723582
POX	Ascorbate-glutathione_cycle	EXP1	PoStoSP06	Agroinfiltrated	14	1.7702
POX	Ascorbate-glutathione_cycle	EXP1	PoStoSP06	Systemic	14	0.270402
POX	Ascorbate-glutathione_cycle	EXP1	PoStoSP06	Systemic	14	0.364821
POX	Ascorbate-glutathione_cycle	EXP1	PoStoSP06	Systemic	14	1.89027
POX	Ascorbate-glutathione_cycle	EXP2	PoStoSP06	Agroinfiltrated	3	0.520052
POX	Ascorbate-glutathione_cycle	EXP2	PoStoSP06	Agroinfiltrated	3	1.19038
POX	Ascorbate-glutathione_cycle	EXP2	PoStoSP06	Agroinfiltrated	3	1.32201
POX	Ascorbate-glutathione_cycle	EXP2	PoStoSP06	Systemic	3	0.0768194
POX	Ascorbate-glutathione_cycle	EXP2	PoStoSP06	Systemic	3	0.122544
POX	Ascorbate-glutathione_cycle	EXP2	PoStoSP06	Systemic	3	0.136343
POX	Ascorbate-glutathione_cycle	EXP2	PoStoSP06	Agroinfiltrated	14	2.51168
POX	Ascorbate-glutathione_cycle	EXP2	PoStoSP06	Agroinfiltrated	14	6.20555
POX	Ascorbate-glutathione_cycle	EXP2	PoStoSP06	Agroinfiltrated	14	7.78461
POX	Ascorbate-glutathione_cycle	EXP2	PoStoSP06	Systemic	14	0.220397
POX	Ascorbate-glutathione_cycle	EXP2	PoStoSP06	Systemic	14	0.357468
POX	Ascorbate-glutathione_cycle	EXP2	PoStoSP06	Systemic	14	0.489438
SOD	Ascorbate-glutathione_cycle	EXP1	PoStoSP06	Agroinfiltrated	3	1.06112
SOD	Ascorbate-glutathione_cycle	EXP1	PoStoSP06	Agroinfiltrated	3	1.44845
SOD	Ascorbate-glutathione_cycle	EXP1	PoStoSP06	Agroinfiltrated	3	2.66221
SOD	Ascorbate-glutathione_cycle	EXP1	PoStoSP06	Systemic	3	0.463906
SOD	Ascorbate-glutathione_cycle	EXP1	PoStoSP06	Systemic	3	0.79683
SOD	Ascorbate-glutathione_cycle	EXP1	PoStoSP06	Systemic	3	0.872513
SOD	Ascorbate-glutathione_cycle	EXP1	PoStoSP06	Agroinfiltrated	14	0.87467
SOD	Ascorbate-glutathione_cycle	EXP1	PoStoSP06	Agroinfiltrated	14	1.65361
SOD	Ascorbate-glutathione_cycle	EXP1	PoStoSP06	Agroinfiltrated	14	3.42955
SOD	Ascorbate-glutathione_cycle	EXP1	PoStoSP06	Systemic	14	0.405619
SOD	Ascorbate-glutathione_cycle	EXP1	PoStoSP06	Systemic	14	0.438933
SOD	Ascorbate-glutathione_cycle	EXP1	PoStoSP06	Systemic	14	1.20464
UGPase	Carbohydrate_metabolism	EXP1	PoStoSP06	Agroinfiltrated	3	2.70278
UGPase	Carbohydrate_metabolism	EXP1	PoStoSP06	Agroinfiltrated	3	3.3154
UGPase	Carbohydrate_metabolism	EXP1	PoStoSP06	Systemic	3	0.630549
UGPase	Carbohydrate_metabolism	EXP1	PoStoSP06	Agroinfiltrated	14	1.00149
UGPase	Carbohydrate_metabolism	EXP1	PoStoSP06	Agroinfiltrated	14	1.53337
UGPase	Carbohydrate_metabolism	EXP1	PoStoSP06	Agroinfiltrated	14	2.18393
UGPase	Carbohydrate_metabolism	EXP2	PoStoSP06	Agroinfiltrated	3	3.22829
UGPase	Carbohydrate_metabolism	EXP2	PoStoSP06	Agroinfiltrated	3	4.54602
UGPase	Carbohydrate_metabolism	EXP2	PoStoSP06	Agroinfiltrated	3	5.11531
UGPase	Carbohydrate_metabolism	EXP2	PoStoSP06	Systemic	3	3.05022
UGPase	Carbohydrate_metabolism	EXP2	PoStoSP06	Systemic	3	3.31548
UGPase	Carbohydrate_metabolism	EXP2	PoStoSP06	Systemic	3	3.38751
UGPase	Carbohydrate_metabolism	EXP2	PoStoSP06	Agroinfiltrated	14	3.3788
UGPase	Carbohydrate_metabolism	EXP2	PoStoSP06	Agroinfiltrated	14	7.86838
UGPase	Carbohydrate_metabolism	EXP2	PoStoSP06	Agroinfiltrated	14	10.126
UGPase	Carbohydrate_metabolism	EXP2	PoStoSP06	Systemic	14	2.443
UGPase	Carbohydrate_metabolism	EXP2	PoStoSP06	Systemic	14	4.75007
UGPase	Carbohydrate_metabolism	EXP2	PoStoSP06	Systemic	14	4.76557
AGPase	Carbohydrate_metabolism	EXP1	PoStoSP13	Agroinfiltrated	3	0.438601
AGPase	Carbohydrate_metabolism	EXP1	PoStoSP13	Agroinfiltrated	3	0.586683
AGPase	Carbohydrate_metabolism	EXP1	PoStoSP13	Agroinfiltrated	3	0.885162
AGPase	Carbohydrate_metabolism	EXP1	PoStoSP13	Systemic	3	0.220035
AGPase	Carbohydrate_metabolism	EXP1	PoStoSP13	Systemic	3	0.320106
AGPase	Carbohydrate_metabolism	EXP1	PoStoSP13	Systemic	3	0.553631
AGPase	Carbohydrate_metabolism	EXP1	PoStoSP13	Agroinfiltrated	14	0.376671
AGPase	Carbohydrate_metabolism	EXP1	PoStoSP13	Agroinfiltrated	14	0.656027
AGPase	Carbohydrate_metabolism	EXP1	PoStoSP13	Agroinfiltrated	14	0.912606
AGPase	Carbohydrate_metabolism	EXP1	PoStoSP13	Systemic	14	0.354413
AGPase	Carbohydrate_metabolism	EXP1	PoStoSP13	Systemic	14	0.468137
AGPase	Carbohydrate_metabolism	EXP1	PoStoSP13	Systemic	14	0.687476
AGPase	Carbohydrate_metabolism	EXP2	PoStoSP13	Agroinfiltrated	3	0.964923
AGPase	Carbohydrate_metabolism	EXP2	PoStoSP13	Agroinfiltrated	3	1.43546
AGPase	Carbohydrate_metabolism	EXP2	PoStoSP13	Agroinfiltrated	3	1.88952
AGPase	Carbohydrate_metabolism	EXP2	PoStoSP13	Systemic	3	0.424224
AGPase	Carbohydrate_metabolism	EXP2	PoStoSP13	Systemic	3	0.429425
AGPase	Carbohydrate_metabolism	EXP2	PoStoSP13	Systemic	3	0.534444
AGPase	Carbohydrate_metabolism	EXP2	PoStoSP13	Agroinfiltrated	14	0.337236
AGPase	Carbohydrate_metabolism	EXP2	PoStoSP13	Agroinfiltrated	14	0.445334
AGPase	Carbohydrate_metabolism	EXP2	PoStoSP13	Agroinfiltrated	14	0.762995
AGPase	Carbohydrate_metabolism	EXP2	PoStoSP13	Systemic	14	0.561177
AGPase	Carbohydrate_metabolism	EXP2	PoStoSP13	Systemic	14	0.821023
AGPase	Carbohydrate_metabolism	EXP2	PoStoSP13	Systemic	14	1.02371
Aldolase	Carbohydrate_metabolism	EXP1	PoStoSP13	Agroinfiltrated	3	1.20688
Aldolase	Carbohydrate_metabolism	EXP1	PoStoSP13	Agroinfiltrated	3	1.23071
Aldolase	Carbohydrate_metabolism	EXP1	PoStoSP13	Agroinfiltrated	3	1.56004
Aldolase	Carbohydrate_metabolism	EXP1	PoStoSP13	Systemic	3	0.553499
Aldolase	Carbohydrate_metabolism	EXP1	PoStoSP13	Systemic	3	0.636364
Aldolase	Carbohydrate_metabolism	EXP1	PoStoSP13	Systemic	3	0.710489
Aldolase	Carbohydrate_metabolism	EXP1	PoStoSP13	Agroinfiltrated	14	0.420288
Aldolase	Carbohydrate_metabolism	EXP1	PoStoSP13	Agroinfiltrated	14	0.526099
Aldolase	Carbohydrate_metabolism	EXP1	PoStoSP13	Agroinfiltrated	14	0.529233
Aldolase	Carbohydrate_metabolism	EXP1	PoStoSP13	Systemic	14	0.242651
Aldolase	Carbohydrate_metabolism	EXP1	PoStoSP13	Systemic	14	0.274633
Aldolase	Carbohydrate_metabolism	EXP1	PoStoSP13	Systemic	14	0.3748
Aldolase	Carbohydrate_metabolism	EXP2	PoStoSP13	Agroinfiltrated	3	0.0219237
Aldolase	Carbohydrate_metabolism	EXP2	PoStoSP13	Agroinfiltrated	3	0.159891
Aldolase	Carbohydrate_metabolism	EXP2	PoStoSP13	Agroinfiltrated	3	0.521662
Aldolase	Carbohydrate_metabolism	EXP2	PoStoSP13	Systemic	3	0.0268501
Aldolase	Carbohydrate_metabolism	EXP2	PoStoSP13	Systemic	3	0.0329909
Aldolase	Carbohydrate_metabolism	EXP2	PoStoSP13	Systemic	3	0.0527819
Aldolase	Carbohydrate_metabolism	EXP2	PoStoSP13	Agroinfiltrated	14	0.211379
Aldolase	Carbohydrate_metabolism	EXP2	PoStoSP13	Agroinfiltrated	14	0.301613
Aldolase	Carbohydrate_metabolism	EXP2	PoStoSP13	Agroinfiltrated	14	0.304184
Aldolase	Carbohydrate_metabolism	EXP2	PoStoSP13	Systemic	14	0.0788472
Aldolase	Carbohydrate_metabolism	EXP2	PoStoSP13	Systemic	14	0.107102
Aldolase	Carbohydrate_metabolism	EXP2	PoStoSP13	Systemic	14	0.114195
aPOX	Ascorbate-glutathione_cycle	EXP1	PoStoSP13	Agroinfiltrated	3	0.169263
aPOX	Ascorbate-glutathione_cycle	EXP1	PoStoSP13	Agroinfiltrated	3	0.17184
aPOX	Ascorbate-glutathione_cycle	EXP1	PoStoSP13	Agroinfiltrated	3	0.264479
aPOX	Ascorbate-glutathione_cycle	EXP1	PoStoSP13	Systemic	3	0.00777323
aPOX	Ascorbate-glutathione_cycle	EXP1	PoStoSP13	Systemic	3	0.0437239
aPOX	Ascorbate-glutathione_cycle	EXP1	PoStoSP13	Systemic	3	0.148302
aPOX	Ascorbate-glutathione_cycle	EXP1	PoStoSP13	Agroinfiltrated	14	0.120745
aPOX	Ascorbate-glutathione_cycle	EXP1	PoStoSP13	Agroinfiltrated	14	0.358326
aPOX	Ascorbate-glutathione_cycle	EXP1	PoStoSP13	Agroinfiltrated	14	0.378783
aPOX	Ascorbate-glutathione_cycle	EXP1	PoStoSP13	Systemic	14	0.0376716
aPOX	Ascorbate-glutathione_cycle	EXP1	PoStoSP13	Systemic	14	0.0487333
aPOX	Ascorbate-glutathione_cycle	EXP1	PoStoSP13	Systemic	14	0.064648
aPOX	Ascorbate-glutathione_cycle	EXP2	PoStoSP13	Agroinfiltrated	3	0.52074
aPOX	Ascorbate-glutathione_cycle	EXP2	PoStoSP13	Agroinfiltrated	3	1.79294
aPOX	Ascorbate-glutathione_cycle	EXP2	PoStoSP13	Agroinfiltrated	3	6.81273
aPOX	Ascorbate-glutathione_cycle	EXP2	PoStoSP13	Systemic	3	0.0595268
aPOX	Ascorbate-glutathione_cycle	EXP2	PoStoSP13	Systemic	3	0.211629
aPOX	Ascorbate-glutathione_cycle	EXP2	PoStoSP13	Systemic	3	0.49249
aPOX	Ascorbate-glutathione_cycle	EXP2	PoStoSP13	Agroinfiltrated	14	1.28053
aPOX	Ascorbate-glutathione_cycle	EXP2	PoStoSP13	Agroinfiltrated	14	1.87308
aPOX	Ascorbate-glutathione_cycle	EXP2	PoStoSP13	Agroinfiltrated	14	4.66519
aPOX	Ascorbate-glutathione_cycle	EXP2	PoStoSP13	Systemic	14	0.0220279
aPOX	Ascorbate-glutathione_cycle	EXP2	PoStoSP13	Systemic	14	0.0427747
aPOX	Ascorbate-glutathione_cycle	EXP2	PoStoSP13	Systemic	14	0.219512
APX	Ascorbate-glutathione_cycle	EXP1	PoStoSP13	Agroinfiltrated	3	0.0117122
APX	Ascorbate-glutathione_cycle	EXP1	PoStoSP13	Agroinfiltrated	3	0.0733541
APX	Ascorbate-glutathione_cycle	EXP1	PoStoSP13	Agroinfiltrated	3	0.0859282
APX	Ascorbate-glutathione_cycle	EXP1	PoStoSP13	Systemic	3	0.00489111
APX	Ascorbate-glutathione_cycle	EXP1	PoStoSP13	Systemic	3	0.0171155
APX	Ascorbate-glutathione_cycle	EXP1	PoStoSP13	Systemic	3	0.0573663
APX	Ascorbate-glutathione_cycle	EXP1	PoStoSP13	Agroinfiltrated	14	0.153458
APX	Ascorbate-glutathione_cycle	EXP1	PoStoSP13	Agroinfiltrated	14	0.159465
APX	Ascorbate-glutathione_cycle	EXP1	PoStoSP13	Systemic	14	0.0362079
CAT	Ascorbate-glutathione_cycle	EXP1	PoStoSP13	Agroinfiltrated	3	0.109717
CAT	Ascorbate-glutathione_cycle	EXP1	PoStoSP13	Agroinfiltrated	3	0.359318
CAT	Ascorbate-glutathione_cycle	EXP1	PoStoSP13	Agroinfiltrated	3	0.381719
CAT	Ascorbate-glutathione_cycle	EXP1	PoStoSP13	Systemic	3	0.0861237
CAT	Ascorbate-glutathione_cycle	EXP1	PoStoSP13	Systemic	3	0.0946948
CAT	Ascorbate-glutathione_cycle	EXP1	PoStoSP13	Systemic	3	0.105346
CAT	Ascorbate-glutathione_cycle	EXP1	PoStoSP13	Agroinfiltrated	14	0.426204
CAT	Ascorbate-glutathione_cycle	EXP1	PoStoSP13	Agroinfiltrated	14	0.501849
CAT	Ascorbate-glutathione_cycle	EXP1	PoStoSP13	Agroinfiltrated	14	0.566046
CAT	Ascorbate-glutathione_cycle	EXP1	PoStoSP13	Systemic	14	0.117147
CAT	Ascorbate-glutathione_cycle	EXP1	PoStoSP13	Systemic	14	0.161818
CAT	Ascorbate-glutathione_cycle	EXP1	PoStoSP13	Systemic	14	0.171701
CAT	Ascorbate-glutathione_cycle	EXP2	PoStoSP13	Agroinfiltrated	3	0.598257
CAT	Ascorbate-glutathione_cycle	EXP2	PoStoSP13	Agroinfiltrated	3	0.662197
CAT	Ascorbate-glutathione_cycle	EXP2	PoStoSP13	Agroinfiltrated	3	1.01657
CAT	Ascorbate-glutathione_cycle	EXP2	PoStoSP13	Systemic	3	0.115702
CAT	Ascorbate-glutathione_cycle	EXP2	PoStoSP13	Systemic	3	0.319954
CAT	Ascorbate-glutathione_cycle	EXP2	PoStoSP13	Systemic	3	0.428773
CAT	Ascorbate-glutathione_cycle	EXP2	PoStoSP13	Agroinfiltrated	14	0.314368
CAT	Ascorbate-glutathione_cycle	EXP2	PoStoSP13	Agroinfiltrated	14	0.410013
CAT	Ascorbate-glutathione_cycle	EXP2	PoStoSP13	Agroinfiltrated	14	0.485069
CAT	Ascorbate-glutathione_cycle	EXP2	PoStoSP13	Systemic	14	0.342509
CAT	Ascorbate-glutathione_cycle	EXP2	PoStoSP13	Systemic	14	0.360631
CAT	Ascorbate-glutathione_cycle	EXP2	PoStoSP13	Systemic	14	0.717188
DHAR	Ascorbate-glutathione_cycle	EXP1	PoStoSP13	Agroinfiltrated	3	0.0571183
DHAR	Ascorbate-glutathione_cycle	EXP1	PoStoSP13	Agroinfiltrated	3	1.56871
DHAR	Ascorbate-glutathione_cycle	EXP1	PoStoSP13	Agroinfiltrated	3	1.95665
DHAR	Ascorbate-glutathione_cycle	EXP1	PoStoSP13	Systemic	3	0.185059
DHAR	Ascorbate-glutathione_cycle	EXP1	PoStoSP13	Systemic	3	0.21932
DHAR	Ascorbate-glutathione_cycle	EXP1	PoStoSP13	Systemic	3	0.31351
DHAR	Ascorbate-glutathione_cycle	EXP1	PoStoSP13	Agroinfiltrated	14	0.988879
DHAR	Ascorbate-glutathione_cycle	EXP1	PoStoSP13	Agroinfiltrated	14	1.28073
DHAR	Ascorbate-glutathione_cycle	EXP1	PoStoSP13	Agroinfiltrated	14	1.28406
DHAR	Ascorbate-glutathione_cycle	EXP1	PoStoSP13	Systemic	14	0.204009
DHAR	Ascorbate-glutathione_cycle	EXP1	PoStoSP13	Systemic	14	0.214642
DHAR	Ascorbate-glutathione_cycle	EXP1	PoStoSP13	Systemic	14	0.402837
FK	Carbohydrate_metabolism	EXP1	PoStoSP13	Agroinfiltrated	3	0.0134148
FK	Carbohydrate_metabolism	EXP1	PoStoSP13	Agroinfiltrated	3	0.0206008
FK	Carbohydrate_metabolism	EXP1	PoStoSP13	Agroinfiltrated	3	0.056659
FK	Carbohydrate_metabolism	EXP1	PoStoSP13	Systemic	3	0.0274505
FK	Carbohydrate_metabolism	EXP1	PoStoSP13	Systemic	3	0.0372328
FK	Carbohydrate_metabolism	EXP1	PoStoSP13	Systemic	3	0.0495307
FK	Carbohydrate_metabolism	EXP1	PoStoSP13	Agroinfiltrated	14	0.0102748
FK	Carbohydrate_metabolism	EXP1	PoStoSP13	Agroinfiltrated	14	0.0274356
FK	Carbohydrate_metabolism	EXP1	PoStoSP13	Agroinfiltrated	14	0.0540594
FK	Carbohydrate_metabolism	EXP1	PoStoSP13	Systemic	14	0.00628372
FK	Carbohydrate_metabolism	EXP1	PoStoSP13	Systemic	14	0.0148547
FK	Carbohydrate_metabolism	EXP1	PoStoSP13	Systemic	14	0.0200658
G6PDH	Carbohydrate_metabolism	EXP1	PoStoSP13	Agroinfiltrated	3	0.912473
G6PDH	Carbohydrate_metabolism	EXP1	PoStoSP13	Agroinfiltrated	3	0.912581
G6PDH	Carbohydrate_metabolism	EXP1	PoStoSP13	Agroinfiltrated	3	1.25174
G6PDH	Carbohydrate_metabolism	EXP1	PoStoSP13	Systemic	3	0.111717
G6PDH	Carbohydrate_metabolism	EXP1	PoStoSP13	Systemic	3	0.140904
G6PDH	Carbohydrate_metabolism	EXP1	PoStoSP13	Systemic	3	0.155625
G6PDH	Carbohydrate_metabolism	EXP1	PoStoSP13	Agroinfiltrated	14	0.62756
G6PDH	Carbohydrate_metabolism	EXP1	PoStoSP13	Agroinfiltrated	14	1.03044
G6PDH	Carbohydrate_metabolism	EXP1	PoStoSP13	Agroinfiltrated	14	1.40001
G6PDH	Carbohydrate_metabolism	EXP1	PoStoSP13	Systemic	14	0.0772399
G6PDH	Carbohydrate_metabolism	EXP1	PoStoSP13	Systemic	14	0.0962081
G6PDH	Carbohydrate_metabolism	EXP1	PoStoSP13	Systemic	14	0.143669
G6PDH	Carbohydrate_metabolism	EXP2	PoStoSP13	Agroinfiltrated	3	0.186711
G6PDH	Carbohydrate_metabolism	EXP2	PoStoSP13	Agroinfiltrated	3	0.352412
G6PDH	Carbohydrate_metabolism	EXP2	PoStoSP13	Agroinfiltrated	3	0.780578
G6PDH	Carbohydrate_metabolism	EXP2	PoStoSP13	Systemic	3	0.268217
G6PDH	Carbohydrate_metabolism	EXP2	PoStoSP13	Systemic	3	0.372995
G6PDH	Carbohydrate_metabolism	EXP2	PoStoSP13	Systemic	3	0.517849
G6PDH	Carbohydrate_metabolism	EXP2	PoStoSP13	Agroinfiltrated	14	0.0893475
G6PDH	Carbohydrate_metabolism	EXP2	PoStoSP13	Agroinfiltrated	14	0.355139
G6PDH	Carbohydrate_metabolism	EXP2	PoStoSP13	Agroinfiltrated	14	1.01733
G6PDH	Carbohydrate_metabolism	EXP2	PoStoSP13	Systemic	14	0.355725
G6PDH	Carbohydrate_metabolism	EXP2	PoStoSP13	Systemic	14	0.445062
G6PDH	Carbohydrate_metabolism	EXP2	PoStoSP13	Systemic	14	0.492291
GR	Ascorbate-glutathione_cycle	EXP1	PoStoSP13	Agroinfiltrated	3	1.15845
GR	Ascorbate-glutathione_cycle	EXP1	PoStoSP13	Agroinfiltrated	3	1.19156
GR	Ascorbate-glutathione_cycle	EXP1	PoStoSP13	Agroinfiltrated	3	1.72011
GR	Ascorbate-glutathione_cycle	EXP1	PoStoSP13	Systemic	3	0.540291
GR	Ascorbate-glutathione_cycle	EXP1	PoStoSP13	Systemic	3	0.601183
GR	Ascorbate-glutathione_cycle	EXP1	PoStoSP13	Systemic	3	0.938283
GR	Ascorbate-glutathione_cycle	EXP1	PoStoSP13	Agroinfiltrated	14	0.985208
GR	Ascorbate-glutathione_cycle	EXP1	PoStoSP13	Agroinfiltrated	14	1.01568
GR	Ascorbate-glutathione_cycle	EXP1	PoStoSP13	Agroinfiltrated	14	1.05452
GR	Ascorbate-glutathione_cycle	EXP1	PoStoSP13	Systemic	14	0.365822
GR	Ascorbate-glutathione_cycle	EXP1	PoStoSP13	Systemic	14	0.412019
GR	Ascorbate-glutathione_cycle	EXP1	PoStoSP13	Systemic	14	0.767393
GR	Ascorbate-glutathione_cycle	EXP2	PoStoSP13	Agroinfiltrated	3	0.214841
GR	Ascorbate-glutathione_cycle	EXP2	PoStoSP13	Agroinfiltrated	3	0.316095
GR	Ascorbate-glutathione_cycle	EXP2	PoStoSP13	Agroinfiltrated	3	0.553197
GR	Ascorbate-glutathione_cycle	EXP2	PoStoSP13	Systemic	3	0.0694702
GR	Ascorbate-glutathione_cycle	EXP2	PoStoSP13	Systemic	3	0.121898
GR	Ascorbate-glutathione_cycle	EXP2	PoStoSP13	Systemic	3	0.160421
GR	Ascorbate-glutathione_cycle	EXP2	PoStoSP13	Agroinfiltrated	14	0.382098
GR	Ascorbate-glutathione_cycle	EXP2	PoStoSP13	Agroinfiltrated	14	0.543693
GR	Ascorbate-glutathione_cycle	EXP2	PoStoSP13	Agroinfiltrated	14	0.645213
GR	Ascorbate-glutathione_cycle	EXP2	PoStoSP13	Systemic	14	0.0667108
GR	Ascorbate-glutathione_cycle	EXP2	PoStoSP13	Systemic	14	0.155199
GR	Ascorbate-glutathione_cycle	EXP2	PoStoSP13	Systemic	14	0.187377
GST	Ascorbate-glutathione_cycle	EXP1	PoStoSP13	Agroinfiltrated	3	0.371064
GST	Ascorbate-glutathione_cycle	EXP1	PoStoSP13	Agroinfiltrated	3	0.41277
GST	Ascorbate-glutathione_cycle	EXP1	PoStoSP13	Agroinfiltrated	3	0.526128
GST	Ascorbate-glutathione_cycle	EXP1	PoStoSP13	Systemic	3	0.191595
GST	Ascorbate-glutathione_cycle	EXP1	PoStoSP13	Systemic	3	0.26368
GST	Ascorbate-glutathione_cycle	EXP1	PoStoSP13	Systemic	3	0.278704
GST	Ascorbate-glutathione_cycle	EXP1	PoStoSP13	Agroinfiltrated	14	0.353103
GST	Ascorbate-glutathione_cycle	EXP1	PoStoSP13	Agroinfiltrated	14	0.419786
GST	Ascorbate-glutathione_cycle	EXP1	PoStoSP13	Agroinfiltrated	14	0.474465
GST	Ascorbate-glutathione_cycle	EXP1	PoStoSP13	Systemic	14	0.0376295
GST	Ascorbate-glutathione_cycle	EXP1	PoStoSP13	Systemic	14	0.10159
GST	Ascorbate-glutathione_cycle	EXP1	PoStoSP13	Systemic	14	0.228378
HXK	Carbohydrate_metabolism	EXP1	PoStoSP13	Agroinfiltrated	3	0.033535
HXK	Carbohydrate_metabolism	EXP1	PoStoSP13	Agroinfiltrated	3	0.0509123
HXK	Carbohydrate_metabolism	EXP1	PoStoSP13	Agroinfiltrated	3	0.0641761
HXK	Carbohydrate_metabolism	EXP1	PoStoSP13	Systemic	3	0.0175827
HXK	Carbohydrate_metabolism	EXP1	PoStoSP13	Systemic	3	0.0217965
HXK	Carbohydrate_metabolism	EXP1	PoStoSP13	Systemic	3	0.0292001
HXK	Carbohydrate_metabolism	EXP1	PoStoSP13	Agroinfiltrated	14	0.0162976
HXK	Carbohydrate_metabolism	EXP1	PoStoSP13	Agroinfiltrated	14	0.0249299
HXK	Carbohydrate_metabolism	EXP1	PoStoSP13	Agroinfiltrated	14	0.0290628
HXK	Carbohydrate_metabolism	EXP1	PoStoSP13	Systemic	14	0.0123582
HXK	Carbohydrate_metabolism	EXP1	PoStoSP13	Systemic	14	0.0204649
HXK	Carbohydrate_metabolism	EXP1	PoStoSP13	Systemic	14	0.0366335
InvertaseCw	Carbohydrate_metabolism	EXP1	PoStoSP13	Agroinfiltrated	3	1.8898
InvertaseCw	Carbohydrate_metabolism	EXP1	PoStoSP13	Agroinfiltrated	3	3.47468
InvertaseCw	Carbohydrate_metabolism	EXP1	PoStoSP13	Agroinfiltrated	3	8.4356
InvertaseCw	Carbohydrate_metabolism	EXP1	PoStoSP13	Systemic	3	0.34602
InvertaseCw	Carbohydrate_metabolism	EXP1	PoStoSP13	Systemic	3	0.626414
InvertaseCw	Carbohydrate_metabolism	EXP1	PoStoSP13	Systemic	3	1.31215
InvertaseCw	Carbohydrate_metabolism	EXP1	PoStoSP13	Agroinfiltrated	14	2.50972
InvertaseCw	Carbohydrate_metabolism	EXP1	PoStoSP13	Agroinfiltrated	14	4.23264
InvertaseCw	Carbohydrate_metabolism	EXP1	PoStoSP13	Agroinfiltrated	14	4.29171
InvertaseCw	Carbohydrate_metabolism	EXP1	PoStoSP13	Systemic	14	0.189225
InvertaseCw	Carbohydrate_metabolism	EXP1	PoStoSP13	Systemic	14	0.365703
InvertaseCw	Carbohydrate_metabolism	EXP1	PoStoSP13	Systemic	14	0.588684
InvertaseCw	Carbohydrate_metabolism	EXP2	PoStoSP13	Agroinfiltrated	3	5.79847
InvertaseCw	Carbohydrate_metabolism	EXP2	PoStoSP13	Agroinfiltrated	3	30.2329
InvertaseCw	Carbohydrate_metabolism	EXP2	PoStoSP13	Systemic	3	3.15817
InvertaseCw	Carbohydrate_metabolism	EXP2	PoStoSP13	Systemic	3	9.02613
InvertaseCw	Carbohydrate_metabolism	EXP2	PoStoSP13	Agroinfiltrated	14	3.98305
InvertaseCw	Carbohydrate_metabolism	EXP2	PoStoSP13	Agroinfiltrated	14	4.03981
InvertaseCw	Carbohydrate_metabolism	EXP2	PoStoSP13	Systemic	14	0.514942
InvertaseCw	Carbohydrate_metabolism	EXP2	PoStoSP13	Systemic	14	0.912797
InvertaseCw	Carbohydrate_metabolism	EXP2	PoStoSP13	Systemic	14	2.27258
InvertaseCyt	Carbohydrate_metabolism	EXP1	PoStoSP13	Agroinfiltrated	3	0.804676
InvertaseCyt	Carbohydrate_metabolism	EXP1	PoStoSP13	Agroinfiltrated	3	1.21888
InvertaseCyt	Carbohydrate_metabolism	EXP1	PoStoSP13	Agroinfiltrated	3	2.19904
InvertaseCyt	Carbohydrate_metabolism	EXP1	PoStoSP13	Systemic	3	0.105917
InvertaseCyt	Carbohydrate_metabolism	EXP1	PoStoSP13	Systemic	3	0.294826
InvertaseCyt	Carbohydrate_metabolism	EXP1	PoStoSP13	Systemic	3	0.74045
InvertaseCyt	Carbohydrate_metabolism	EXP1	PoStoSP13	Agroinfiltrated	14	0.606589
InvertaseCyt	Carbohydrate_metabolism	EXP1	PoStoSP13	Agroinfiltrated	14	0.803522
InvertaseCyt	Carbohydrate_metabolism	EXP1	PoStoSP13	Agroinfiltrated	14	1.20455
InvertaseCyt	Carbohydrate_metabolism	EXP1	PoStoSP13	Systemic	14	0.299497
InvertaseCyt	Carbohydrate_metabolism	EXP1	PoStoSP13	Systemic	14	0.337194
InvertaseCyt	Carbohydrate_metabolism	EXP1	PoStoSP13	Systemic	14	0.354414
InvertaseCyt	Carbohydrate_metabolism	EXP2	PoStoSP13	Agroinfiltrated	3	0.3479
InvertaseCyt	Carbohydrate_metabolism	EXP2	PoStoSP13	Agroinfiltrated	3	0.764032
InvertaseCyt	Carbohydrate_metabolism	EXP2	PoStoSP13	Agroinfiltrated	3	0.87484
InvertaseCyt	Carbohydrate_metabolism	EXP2	PoStoSP13	Systemic	3	0.251778
InvertaseCyt	Carbohydrate_metabolism	EXP2	PoStoSP13	Systemic	3	0.399496
InvertaseCyt	Carbohydrate_metabolism	EXP2	PoStoSP13	Systemic	3	0.983132
InvertaseCyt	Carbohydrate_metabolism	EXP2	PoStoSP13	Agroinfiltrated	14	0.214835
InvertaseCyt	Carbohydrate_metabolism	EXP2	PoStoSP13	Agroinfiltrated	14	0.223233
InvertaseCyt	Carbohydrate_metabolism	EXP2	PoStoSP13	Agroinfiltrated	14	0.560952
InvertaseCyt	Carbohydrate_metabolism	EXP2	PoStoSP13	Systemic	14	0.0977431
InvertaseCyt	Carbohydrate_metabolism	EXP2	PoStoSP13	Systemic	14	0.281095
InvertaseCyt	Carbohydrate_metabolism	EXP2	PoStoSP13	Systemic	14	0.770779
InverataseVac	Carbohydrate_metabolism	EXP1	PoStoSP13	Agroinfiltrated	3	1.87824
InverataseVac	Carbohydrate_metabolism	EXP1	PoStoSP13	Agroinfiltrated	3	2.49752
InverataseVac	Carbohydrate_metabolism	EXP1	PoStoSP13	Agroinfiltrated	3	2.5381
InverataseVac	Carbohydrate_metabolism	EXP1	PoStoSP13	Systemic	3	0.584921
InverataseVac	Carbohydrate_metabolism	EXP1	PoStoSP13	Systemic	3	0.874062
InverataseVac	Carbohydrate_metabolism	EXP1	PoStoSP13	Systemic	3	0.955732
InverataseVac	Carbohydrate_metabolism	EXP1	PoStoSP13	Agroinfiltrated	14	0.945604
InverataseVac	Carbohydrate_metabolism	EXP1	PoStoSP13	Agroinfiltrated	14	1.03294
InverataseVac	Carbohydrate_metabolism	EXP1	PoStoSP13	Agroinfiltrated	14	1.5761
InverataseVac	Carbohydrate_metabolism	EXP1	PoStoSP13	Systemic	14	0.360309
InverataseVac	Carbohydrate_metabolism	EXP1	PoStoSP13	Systemic	14	0.442617
InverataseVac	Carbohydrate_metabolism	EXP1	PoStoSP13	Systemic	14	0.617546
InverataseVac	Carbohydrate_metabolism	EXP2	PoStoSP13	Agroinfiltrated	3	0.965076
InverataseVac	Carbohydrate_metabolism	EXP2	PoStoSP13	Agroinfiltrated	3	1.69437
InverataseVac	Carbohydrate_metabolism	EXP2	PoStoSP13	Agroinfiltrated	3	1.89898
InverataseVac	Carbohydrate_metabolism	EXP2	PoStoSP13	Systemic	3	0.591135
InverataseVac	Carbohydrate_metabolism	EXP2	PoStoSP13	Systemic	3	0.993321
InverataseVac	Carbohydrate_metabolism	EXP2	PoStoSP13	Systemic	3	2.07569
InverataseVac	Carbohydrate_metabolism	EXP2	PoStoSP13	Agroinfiltrated	14	0.922977
InverataseVac	Carbohydrate_metabolism	EXP2	PoStoSP13	Agroinfiltrated	14	0.958052
InverataseVac	Carbohydrate_metabolism	EXP2	PoStoSP13	Agroinfiltrated	14	2.24318
InverataseVac	Carbohydrate_metabolism	EXP2	PoStoSP13	Systemic	14	0.556393
InverataseVac	Carbohydrate_metabolism	EXP2	PoStoSP13	Systemic	14	1.6939
InverataseVac	Carbohydrate_metabolism	EXP2	PoStoSP13	Systemic	14	2.19475
MDHAR	Ascorbate-glutathione_cycle	EXP1	PoStoSP13	Agroinfiltrated	3	0.104084
MDHAR	Ascorbate-glutathione_cycle	EXP1	PoStoSP13	Agroinfiltrated	3	0.139253
MDHAR	Ascorbate-glutathione_cycle	EXP1	PoStoSP13	Agroinfiltrated	3	0.432794
MDHAR	Ascorbate-glutathione_cycle	EXP1	PoStoSP13	Systemic	3	0.053207
MDHAR	Ascorbate-glutathione_cycle	EXP1	PoStoSP13	Systemic	3	0.236207
MDHAR	Ascorbate-glutathione_cycle	EXP1	PoStoSP13	Systemic	3	0.275702
MDHAR	Ascorbate-glutathione_cycle	EXP1	PoStoSP13	Agroinfiltrated	14	0.00234709
MDHAR	Ascorbate-glutathione_cycle	EXP1	PoStoSP13	Agroinfiltrated	14	0.0421407
MDHAR	Ascorbate-glutathione_cycle	EXP1	PoStoSP13	Agroinfiltrated	14	0.0539918
MDHAR	Ascorbate-glutathione_cycle	EXP1	PoStoSP13	Systemic	14	0.0369947
MDHAR	Ascorbate-glutathione_cycle	EXP1	PoStoSP13	Systemic	14	0.0429284
MDHAR	Ascorbate-glutathione_cycle	EXP1	PoStoSP13	Systemic	14	0.0484122
PFK	Carbohydrate_metabolism	EXP1	PoStoSP13	Agroinfiltrated	3	0.00794729
PFK	Carbohydrate_metabolism	EXP1	PoStoSP13	Agroinfiltrated	3	0.0210972
PFK	Carbohydrate_metabolism	EXP1	PoStoSP13	Agroinfiltrated	3	0.0408079
PFK	Carbohydrate_metabolism	EXP1	PoStoSP13	Systemic	3	0.000953595
PFK	Carbohydrate_metabolism	EXP1	PoStoSP13	Systemic	3	0.00200554
PFK	Carbohydrate_metabolism	EXP1	PoStoSP13	Systemic	3	0.00373538
PFK	Carbohydrate_metabolism	EXP1	PoStoSP13	Agroinfiltrated	14	0.00796108
PFK	Carbohydrate_metabolism	EXP1	PoStoSP13	Agroinfiltrated	14	0.0119832
PFK	Carbohydrate_metabolism	EXP1	PoStoSP13	Agroinfiltrated	14	0.0174221
PFK	Carbohydrate_metabolism	EXP1	PoStoSP13	Systemic	14	0.00189756
PFK	Carbohydrate_metabolism	EXP1	PoStoSP13	Systemic	14	0.00253423
PFK	Carbohydrate_metabolism	EXP1	PoStoSP13	Systemic	14	0.00287709
PFK	Carbohydrate_metabolism	EXP2	PoStoSP13	Agroinfiltrated	3	0.00114533
PFK	Carbohydrate_metabolism	EXP2	PoStoSP13	Agroinfiltrated	3	0.0119755
PFK	Carbohydrate_metabolism	EXP2	PoStoSP13	Agroinfiltrated	3	0.0143569
PFK	Carbohydrate_metabolism	EXP2	PoStoSP13	Systemic	3	0.00321169
PFK	Carbohydrate_metabolism	EXP2	PoStoSP13	Systemic	3	0.00459184
PFK	Carbohydrate_metabolism	EXP2	PoStoSP13	Agroinfiltrated	14	0.00834198
PFK	Carbohydrate_metabolism	EXP2	PoStoSP13	Agroinfiltrated	14	0.0167755
PFK	Carbohydrate_metabolism	EXP2	PoStoSP13	Agroinfiltrated	14	0.0194765
PFK	Carbohydrate_metabolism	EXP2	PoStoSP13	Systemic	14	0.000424073
PFK	Carbohydrate_metabolism	EXP2	PoStoSP13	Systemic	14	0.000956756
PFK	Carbohydrate_metabolism	EXP2	PoStoSP13	Systemic	14	0.00601072
PGI	Carbohydrate_metabolism	EXP1	PoStoSP13	Agroinfiltrated	3	2.28111
PGI	Carbohydrate_metabolism	EXP1	PoStoSP13	Agroinfiltrated	3	4.3709
PGI	Carbohydrate_metabolism	EXP1	PoStoSP13	Agroinfiltrated	3	4.53043
PGI	Carbohydrate_metabolism	EXP1	PoStoSP13	Systemic	3	1.31212
PGI	Carbohydrate_metabolism	EXP1	PoStoSP13	Systemic	3	1.57823
PGI	Carbohydrate_metabolism	EXP1	PoStoSP13	Systemic	3	1.70103
PGI	Carbohydrate_metabolism	EXP1	PoStoSP13	Agroinfiltrated	14	2.44086
PGI	Carbohydrate_metabolism	EXP1	PoStoSP13	Agroinfiltrated	14	2.92397
PGI	Carbohydrate_metabolism	EXP1	PoStoSP13	Agroinfiltrated	14	3.7089
PGI	Carbohydrate_metabolism	EXP1	PoStoSP13	Systemic	14	0.816992
PGI	Carbohydrate_metabolism	EXP1	PoStoSP13	Systemic	14	1.30401
PGI	Carbohydrate_metabolism	EXP2	PoStoSP13	Agroinfiltrated	3	0.928218
PGI	Carbohydrate_metabolism	EXP2	PoStoSP13	Agroinfiltrated	3	1.45592
PGI	Carbohydrate_metabolism	EXP2	PoStoSP13	Agroinfiltrated	3	2.25645
PGI	Carbohydrate_metabolism	EXP2	PoStoSP13	Systemic	3	0.985836
PGI	Carbohydrate_metabolism	EXP2	PoStoSP13	Systemic	3	1.13449
PGI	Carbohydrate_metabolism	EXP2	PoStoSP13	Systemic	3	1.7681
PGI	Carbohydrate_metabolism	EXP2	PoStoSP13	Agroinfiltrated	14	2.56314
PGI	Carbohydrate_metabolism	EXP2	PoStoSP13	Agroinfiltrated	14	3.14342
PGI	Carbohydrate_metabolism	EXP2	PoStoSP13	Agroinfiltrated	14	4.33697
PGI	Carbohydrate_metabolism	EXP2	PoStoSP13	Systemic	14	1.51063
PGI	Carbohydrate_metabolism	EXP2	PoStoSP13	Systemic	14	2.01703
PGI	Carbohydrate_metabolism	EXP2	PoStoSP13	Systemic	14	2.4826
PGM	Carbohydrate_metabolism	EXP1	PoStoSP13	Agroinfiltrated	3	1.29296
PGM	Carbohydrate_metabolism	EXP1	PoStoSP13	Agroinfiltrated	3	2.15784
PGM	Carbohydrate_metabolism	EXP1	PoStoSP13	Agroinfiltrated	3	3.09674
PGM	Carbohydrate_metabolism	EXP1	PoStoSP13	Systemic	3	1.52864
PGM	Carbohydrate_metabolism	EXP1	PoStoSP13	Systemic	3	1.70424
PGM	Carbohydrate_metabolism	EXP1	PoStoSP13	Systemic	3	1.86656
PGM	Carbohydrate_metabolism	EXP1	PoStoSP13	Agroinfiltrated	14	2.36219
PGM	Carbohydrate_metabolism	EXP1	PoStoSP13	Agroinfiltrated	14	2.40065
PGM	Carbohydrate_metabolism	EXP1	PoStoSP13	Agroinfiltrated	14	2.56442
PGM	Carbohydrate_metabolism	EXP1	PoStoSP13	Systemic	14	1.84455
PGM	Carbohydrate_metabolism	EXP1	PoStoSP13	Systemic	14	1.92762
PGM	Carbohydrate_metabolism	EXP1	PoStoSP13	Systemic	14	2.53311
PGM	Carbohydrate_metabolism	EXP2	PoStoSP13	Agroinfiltrated	3	1.93521
PGM	Carbohydrate_metabolism	EXP2	PoStoSP13	Agroinfiltrated	3	2.58806
PGM	Carbohydrate_metabolism	EXP2	PoStoSP13	Agroinfiltrated	3	4.18325
PGM	Carbohydrate_metabolism	EXP2	PoStoSP13	Systemic	3	0.791405
PGM	Carbohydrate_metabolism	EXP2	PoStoSP13	Systemic	3	0.93922
PGM	Carbohydrate_metabolism	EXP2	PoStoSP13	Systemic	3	2.14755
PGM	Carbohydrate_metabolism	EXP2	PoStoSP13	Agroinfiltrated	14	0.354593
PGM	Carbohydrate_metabolism	EXP2	PoStoSP13	Agroinfiltrated	14	0.470368
PGM	Carbohydrate_metabolism	EXP2	PoStoSP13	Agroinfiltrated	14	0.830431
PGM	Carbohydrate_metabolism	EXP2	PoStoSP13	Systemic	14	0.586321
PGM	Carbohydrate_metabolism	EXP2	PoStoSP13	Systemic	14	1.49994
PGM	Carbohydrate_metabolism	EXP2	PoStoSP13	Systemic	14	1.96958
POX	Ascorbate-glutathione_cycle	EXP1	PoStoSP13	Agroinfiltrated	3	0.515817
POX	Ascorbate-glutathione_cycle	EXP1	PoStoSP13	Agroinfiltrated	3	1.215
POX	Ascorbate-glutathione_cycle	EXP1	PoStoSP13	Agroinfiltrated	3	1.70017
POX	Ascorbate-glutathione_cycle	EXP1	PoStoSP13	Systemic	3	0.239927
POX	Ascorbate-glutathione_cycle	EXP1	PoStoSP13	Systemic	3	0.355847
POX	Ascorbate-glutathione_cycle	EXP1	PoStoSP13	Systemic	3	0.408427
POX	Ascorbate-glutathione_cycle	EXP1	PoStoSP13	Agroinfiltrated	14	2.11647
POX	Ascorbate-glutathione_cycle	EXP1	PoStoSP13	Agroinfiltrated	14	2.33482
POX	Ascorbate-glutathione_cycle	EXP1	PoStoSP13	Agroinfiltrated	14	2.85653
POX	Ascorbate-glutathione_cycle	EXP1	PoStoSP13	Systemic	14	0.308183
POX	Ascorbate-glutathione_cycle	EXP1	PoStoSP13	Systemic	14	0.317907
POX	Ascorbate-glutathione_cycle	EXP1	PoStoSP13	Systemic	14	0.470595
POX	Ascorbate-glutathione_cycle	EXP2	PoStoSP13	Agroinfiltrated	3	0.546227
POX	Ascorbate-glutathione_cycle	EXP2	PoStoSP13	Agroinfiltrated	3	1.23872
POX	Ascorbate-glutathione_cycle	EXP2	PoStoSP13	Agroinfiltrated	3	1.91384
POX	Ascorbate-glutathione_cycle	EXP2	PoStoSP13	Systemic	3	0.155036
POX	Ascorbate-glutathione_cycle	EXP2	PoStoSP13	Systemic	3	0.167679
POX	Ascorbate-glutathione_cycle	EXP2	PoStoSP13	Systemic	3	0.1822
POX	Ascorbate-glutathione_cycle	EXP2	PoStoSP13	Agroinfiltrated	14	5.27882
POX	Ascorbate-glutathione_cycle	EXP2	PoStoSP13	Agroinfiltrated	14	8.7513
POX	Ascorbate-glutathione_cycle	EXP2	PoStoSP13	Agroinfiltrated	14	9.01923
POX	Ascorbate-glutathione_cycle	EXP2	PoStoSP13	Systemic	14	0.0954753
POX	Ascorbate-glutathione_cycle	EXP2	PoStoSP13	Systemic	14	0.124454
POX	Ascorbate-glutathione_cycle	EXP2	PoStoSP13	Systemic	14	0.318551
SOD	Ascorbate-glutathione_cycle	EXP1	PoStoSP13	Agroinfiltrated	3	1.33614
SOD	Ascorbate-glutathione_cycle	EXP1	PoStoSP13	Agroinfiltrated	3	1.4297
SOD	Ascorbate-glutathione_cycle	EXP1	PoStoSP13	Agroinfiltrated	3	1.52569
SOD	Ascorbate-glutathione_cycle	EXP1	PoStoSP13	Systemic	3	0.43924
SOD	Ascorbate-glutathione_cycle	EXP1	PoStoSP13	Systemic	3	0.994283
SOD	Ascorbate-glutathione_cycle	EXP1	PoStoSP13	Systemic	3	1.23194
SOD	Ascorbate-glutathione_cycle	EXP1	PoStoSP13	Agroinfiltrated	14	0.811611
SOD	Ascorbate-glutathione_cycle	EXP1	PoStoSP13	Agroinfiltrated	14	0.879626
SOD	Ascorbate-glutathione_cycle	EXP1	PoStoSP13	Agroinfiltrated	14	0.913709
SOD	Ascorbate-glutathione_cycle	EXP1	PoStoSP13	Systemic	14	0.289875
SOD	Ascorbate-glutathione_cycle	EXP1	PoStoSP13	Systemic	14	0.382476
SOD	Ascorbate-glutathione_cycle	EXP1	PoStoSP13	Systemic	14	0.434249
UGPase	Carbohydrate_metabolism	EXP1	PoStoSP13	Agroinfiltrated	3	1.79028
UGPase	Carbohydrate_metabolism	EXP1	PoStoSP13	Systemic	3	0.908077
UGPase	Carbohydrate_metabolism	EXP1	PoStoSP13	Systemic	3	0.998271
UGPase	Carbohydrate_metabolism	EXP2	PoStoSP13	Agroinfiltrated	3	2.22405
UGPase	Carbohydrate_metabolism	EXP2	PoStoSP13	Agroinfiltrated	3	5.71445
UGPase	Carbohydrate_metabolism	EXP2	PoStoSP13	Agroinfiltrated	3	6.90079
UGPase	Carbohydrate_metabolism	EXP2	PoStoSP13	Systemic	3	2.23176
UGPase	Carbohydrate_metabolism	EXP2	PoStoSP13	Systemic	3	2.57803
UGPase	Carbohydrate_metabolism	EXP2	PoStoSP13	Systemic	3	2.88774
UGPase	Carbohydrate_metabolism	EXP2	PoStoSP13	Agroinfiltrated	14	2.76623
UGPase	Carbohydrate_metabolism	EXP2	PoStoSP13	Agroinfiltrated	14	4.20019
UGPase	Carbohydrate_metabolism	EXP2	PoStoSP13	Agroinfiltrated	14	4.97178
UGPase	Carbohydrate_metabolism	EXP2	PoStoSP13	Systemic	14	1.20468
UGPase	Carbohydrate_metabolism	EXP2	PoStoSP13	Systemic	14	1.62285
UGPase	Carbohydrate_metabolism	EXP2	PoStoSP13	Systemic	14	1.94852
AGPase	Carbohydrate_metabolism	EXP1	PoStoSP14	Agroinfiltrated	3	0.264597
AGPase	Carbohydrate_metabolism	EXP1	PoStoSP14	Agroinfiltrated	3	0.298862
AGPase	Carbohydrate_metabolism	EXP1	PoStoSP14	Agroinfiltrated	3	0.381473
AGPase	Carbohydrate_metabolism	EXP1	PoStoSP14	Systemic	3	0.235023
AGPase	Carbohydrate_metabolism	EXP1	PoStoSP14	Systemic	3	0.399327
AGPase	Carbohydrate_metabolism	EXP1	PoStoSP14	Systemic	3	1.00478
AGPase	Carbohydrate_metabolism	EXP1	PoStoSP14	Agroinfiltrated	14	0.139459
AGPase	Carbohydrate_metabolism	EXP1	PoStoSP14	Agroinfiltrated	14	0.149056
AGPase	Carbohydrate_metabolism	EXP1	PoStoSP14	Agroinfiltrated	14	0.3648
AGPase	Carbohydrate_metabolism	EXP1	PoStoSP14	Systemic	14	0.252958
AGPase	Carbohydrate_metabolism	EXP1	PoStoSP14	Systemic	14	0.421659
AGPase	Carbohydrate_metabolism	EXP1	PoStoSP14	Systemic	14	0.781416
Aldolase	Carbohydrate_metabolism	EXP1	PoStoSP14	Agroinfiltrated	3	1.26012
Aldolase	Carbohydrate_metabolism	EXP1	PoStoSP14	Agroinfiltrated	3	1.79275
Aldolase	Carbohydrate_metabolism	EXP1	PoStoSP14	Agroinfiltrated	3	2.32539
Aldolase	Carbohydrate_metabolism	EXP1	PoStoSP14	Systemic	3	0.698669
Aldolase	Carbohydrate_metabolism	EXP1	PoStoSP14	Systemic	3	0.777824
Aldolase	Carbohydrate_metabolism	EXP1	PoStoSP14	Systemic	3	1.37633
Aldolase	Carbohydrate_metabolism	EXP1	PoStoSP14	Agroinfiltrated	14	0.839873
Aldolase	Carbohydrate_metabolism	EXP1	PoStoSP14	Agroinfiltrated	14	1.21141
Aldolase	Carbohydrate_metabolism	EXP1	PoStoSP14	Agroinfiltrated	14	1.57993
Aldolase	Carbohydrate_metabolism	EXP1	PoStoSP14	Systemic	14	0.600859
Aldolase	Carbohydrate_metabolism	EXP1	PoStoSP14	Systemic	14	0.706045
Aldolase	Carbohydrate_metabolism	EXP1	PoStoSP14	Systemic	14	4.01177
aPOX	Ascorbate-glutathione_cycle	EXP1	PoStoSP14	Agroinfiltrated	3	0.0846869
aPOX	Ascorbate-glutathione_cycle	EXP1	PoStoSP14	Agroinfiltrated	3	0.124681
aPOX	Ascorbate-glutathione_cycle	EXP1	PoStoSP14	Agroinfiltrated	3	0.183119
aPOX	Ascorbate-glutathione_cycle	EXP1	PoStoSP14	Systemic	3	0.0555067
aPOX	Ascorbate-glutathione_cycle	EXP1	PoStoSP14	Systemic	3	0.0819387
aPOX	Ascorbate-glutathione_cycle	EXP1	PoStoSP14	Systemic	3	0.304232
aPOX	Ascorbate-glutathione_cycle	EXP1	PoStoSP14	Agroinfiltrated	14	0.132029
aPOX	Ascorbate-glutathione_cycle	EXP1	PoStoSP14	Agroinfiltrated	14	2.19798
aPOX	Ascorbate-glutathione_cycle	EXP1	PoStoSP14	Agroinfiltrated	14	2.69599
aPOX	Ascorbate-glutathione_cycle	EXP1	PoStoSP14	Systemic	14	0.0122222
aPOX	Ascorbate-glutathione_cycle	EXP1	PoStoSP14	Systemic	14	0.0254811
aPOX	Ascorbate-glutathione_cycle	EXP1	PoStoSP14	Systemic	14	0.0753789
APX	Ascorbate-glutathione_cycle	EXP1	PoStoSP14	Agroinfiltrated	3	0.170918
APX	Ascorbate-glutathione_cycle	EXP1	PoStoSP14	Agroinfiltrated	3	0.253815
APX	Ascorbate-glutathione_cycle	EXP1	PoStoSP14	Agroinfiltrated	3	0.288211
APX	Ascorbate-glutathione_cycle	EXP1	PoStoSP14	Systemic	3	0.0682265
APX	Ascorbate-glutathione_cycle	EXP1	PoStoSP14	Systemic	3	0.422783
APX	Ascorbate-glutathione_cycle	EXP1	PoStoSP14	Agroinfiltrated	14	0.153919
APX	Ascorbate-glutathione_cycle	EXP1	PoStoSP14	Agroinfiltrated	14	0.305825
APX	Ascorbate-glutathione_cycle	EXP1	PoStoSP14	Agroinfiltrated	14	0.877379
APX	Ascorbate-glutathione_cycle	EXP1	PoStoSP14	Systemic	14	0.0555335
APX	Ascorbate-glutathione_cycle	EXP1	PoStoSP14	Systemic	14	0.0576727
APX	Ascorbate-glutathione_cycle	EXP1	PoStoSP14	Systemic	14	0.213761
CAT	Ascorbate-glutathione_cycle	EXP1	PoStoSP14	Agroinfiltrated	3	0.0279092
CAT	Ascorbate-glutathione_cycle	EXP1	PoStoSP14	Agroinfiltrated	3	0.0434113
CAT	Ascorbate-glutathione_cycle	EXP1	PoStoSP14	Agroinfiltrated	3	0.19842
CAT	Ascorbate-glutathione_cycle	EXP1	PoStoSP14	Systemic	3	0.0904732
CAT	Ascorbate-glutathione_cycle	EXP1	PoStoSP14	Systemic	3	0.155284
CAT	Ascorbate-glutathione_cycle	EXP1	PoStoSP14	Systemic	3	0.257649
CAT	Ascorbate-glutathione_cycle	EXP1	PoStoSP14	Agroinfiltrated	14	0.0294528
CAT	Ascorbate-glutathione_cycle	EXP1	PoStoSP14	Agroinfiltrated	14	0.0456389
CAT	Ascorbate-glutathione_cycle	EXP1	PoStoSP14	Agroinfiltrated	14	0.373072
CAT	Ascorbate-glutathione_cycle	EXP1	PoStoSP14	Systemic	14	0.0223384
CAT	Ascorbate-glutathione_cycle	EXP1	PoStoSP14	Systemic	14	0.0296593
CAT	Ascorbate-glutathione_cycle	EXP1	PoStoSP14	Systemic	14	0.113675
DHAR	Ascorbate-glutathione_cycle	EXP1	PoStoSP14	Agroinfiltrated	3	0.0653842
DHAR	Ascorbate-glutathione_cycle	EXP1	PoStoSP14	Agroinfiltrated	3	1.51031
DHAR	Ascorbate-glutathione_cycle	EXP1	PoStoSP14	Agroinfiltrated	3	2.56623
DHAR	Ascorbate-glutathione_cycle	EXP1	PoStoSP14	Systemic	3	0.0823937
DHAR	Ascorbate-glutathione_cycle	EXP1	PoStoSP14	Systemic	3	0.159851
DHAR	Ascorbate-glutathione_cycle	EXP1	PoStoSP14	Systemic	3	0.433218
DHAR	Ascorbate-glutathione_cycle	EXP1	PoStoSP14	Agroinfiltrated	14	1.26087
DHAR	Ascorbate-glutathione_cycle	EXP1	PoStoSP14	Agroinfiltrated	14	3.35343
DHAR	Ascorbate-glutathione_cycle	EXP1	PoStoSP14	Agroinfiltrated	14	5.05111
DHAR	Ascorbate-glutathione_cycle	EXP1	PoStoSP14	Systemic	14	0.0424556
DHAR	Ascorbate-glutathione_cycle	EXP1	PoStoSP14	Systemic	14	0.212939
DHAR	Ascorbate-glutathione_cycle	EXP1	PoStoSP14	Systemic	14	0.398162
FK	Carbohydrate_metabolism	EXP1	PoStoSP14	Agroinfiltrated	3	0.0362238
FK	Carbohydrate_metabolism	EXP1	PoStoSP14	Agroinfiltrated	3	0.0418722
FK	Carbohydrate_metabolism	EXP1	PoStoSP14	Agroinfiltrated	3	0.0557366
FK	Carbohydrate_metabolism	EXP1	PoStoSP14	Systemic	3	0.00413443
FK	Carbohydrate_metabolism	EXP1	PoStoSP14	Systemic	3	0.0109076
FK	Carbohydrate_metabolism	EXP1	PoStoSP14	Systemic	3	0.0726846
FK	Carbohydrate_metabolism	EXP1	PoStoSP14	Agroinfiltrated	14	0.0307916
FK	Carbohydrate_metabolism	EXP1	PoStoSP14	Agroinfiltrated	14	0.0620787
FK	Carbohydrate_metabolism	EXP1	PoStoSP14	Agroinfiltrated	14	0.0649985
FK	Carbohydrate_metabolism	EXP1	PoStoSP14	Systemic	14	0.00793814
FK	Carbohydrate_metabolism	EXP1	PoStoSP14	Systemic	14	0.00889053
FK	Carbohydrate_metabolism	EXP1	PoStoSP14	Systemic	14	0.0355008
G6PDH	Carbohydrate_metabolism	EXP1	PoStoSP14	Agroinfiltrated	3	0.414297
G6PDH	Carbohydrate_metabolism	EXP1	PoStoSP14	Agroinfiltrated	3	0.462907
G6PDH	Carbohydrate_metabolism	EXP1	PoStoSP14	Agroinfiltrated	3	0.549517
G6PDH	Carbohydrate_metabolism	EXP1	PoStoSP14	Systemic	3	0.143671
G6PDH	Carbohydrate_metabolism	EXP1	PoStoSP14	Systemic	3	0.166145
G6PDH	Carbohydrate_metabolism	EXP1	PoStoSP14	Systemic	3	0.420334
G6PDH	Carbohydrate_metabolism	EXP1	PoStoSP14	Agroinfiltrated	14	0.509135
G6PDH	Carbohydrate_metabolism	EXP1	PoStoSP14	Agroinfiltrated	14	0.53725
G6PDH	Carbohydrate_metabolism	EXP1	PoStoSP14	Agroinfiltrated	14	1.48085
G6PDH	Carbohydrate_metabolism	EXP1	PoStoSP14	Systemic	14	0.0908461
G6PDH	Carbohydrate_metabolism	EXP1	PoStoSP14	Systemic	14	0.251776
G6PDH	Carbohydrate_metabolism	EXP1	PoStoSP14	Systemic	14	0.616727
GR	Ascorbate-glutathione_cycle	EXP1	PoStoSP14	Agroinfiltrated	3	0.652179
GR	Ascorbate-glutathione_cycle	EXP1	PoStoSP14	Agroinfiltrated	3	0.742898
GR	Ascorbate-glutathione_cycle	EXP1	PoStoSP14	Agroinfiltrated	3	0.855995
GR	Ascorbate-glutathione_cycle	EXP1	PoStoSP14	Systemic	3	0.20799
GR	Ascorbate-glutathione_cycle	EXP1	PoStoSP14	Systemic	3	0.610813
GR	Ascorbate-glutathione_cycle	EXP1	PoStoSP14	Systemic	3	0.704763
GR	Ascorbate-glutathione_cycle	EXP1	PoStoSP14	Agroinfiltrated	14	0.365735
GR	Ascorbate-glutathione_cycle	EXP1	PoStoSP14	Agroinfiltrated	14	0.68895
GR	Ascorbate-glutathione_cycle	EXP1	PoStoSP14	Agroinfiltrated	14	1.29508
GR	Ascorbate-glutathione_cycle	EXP1	PoStoSP14	Systemic	14	0.168294
GR	Ascorbate-glutathione_cycle	EXP1	PoStoSP14	Systemic	14	0.19057
GR	Ascorbate-glutathione_cycle	EXP1	PoStoSP14	Systemic	14	0.695078
HXK	Carbohydrate_metabolism	EXP1	PoStoSP14	Agroinfiltrated	3	0.0271227
HXK	Carbohydrate_metabolism	EXP1	PoStoSP14	Agroinfiltrated	3	0.0349121
HXK	Carbohydrate_metabolism	EXP1	PoStoSP14	Agroinfiltrated	3	0.0438598
HXK	Carbohydrate_metabolism	EXP1	PoStoSP14	Systemic	3	0.0201277
HXK	Carbohydrate_metabolism	EXP1	PoStoSP14	Systemic	3	0.0253933
HXK	Carbohydrate_metabolism	EXP1	PoStoSP14	Systemic	3	0.0293712
HXK	Carbohydrate_metabolism	EXP1	PoStoSP14	Agroinfiltrated	14	0.0204983
HXK	Carbohydrate_metabolism	EXP1	PoStoSP14	Agroinfiltrated	14	0.0234148
HXK	Carbohydrate_metabolism	EXP1	PoStoSP14	Agroinfiltrated	14	0.0627869
HXK	Carbohydrate_metabolism	EXP1	PoStoSP14	Systemic	14	0.00881097
HXK	Carbohydrate_metabolism	EXP1	PoStoSP14	Systemic	14	0.0127718
HXK	Carbohydrate_metabolism	EXP1	PoStoSP14	Systemic	14	0.0316161
InvertaseCw	Carbohydrate_metabolism	EXP1	PoStoSP14	Agroinfiltrated	3	3.66853
InvertaseCw	Carbohydrate_metabolism	EXP1	PoStoSP14	Agroinfiltrated	3	4.76154
InvertaseCw	Carbohydrate_metabolism	EXP1	PoStoSP14	Agroinfiltrated	3	4.78592
InvertaseCw	Carbohydrate_metabolism	EXP1	PoStoSP14	Systemic	3	0.109123
InvertaseCw	Carbohydrate_metabolism	EXP1	PoStoSP14	Systemic	3	0.706234
InvertaseCw	Carbohydrate_metabolism	EXP1	PoStoSP14	Systemic	3	2.70554
InvertaseCw	Carbohydrate_metabolism	EXP1	PoStoSP14	Agroinfiltrated	14	2.27441
InvertaseCw	Carbohydrate_metabolism	EXP1	PoStoSP14	Agroinfiltrated	14	11.17
InvertaseCw	Carbohydrate_metabolism	EXP1	PoStoSP14	Agroinfiltrated	14	27.7991
InvertaseCw	Carbohydrate_metabolism	EXP1	PoStoSP14	Systemic	14	0.551239
InvertaseCw	Carbohydrate_metabolism	EXP1	PoStoSP14	Systemic	14	0.724505
InvertaseCw	Carbohydrate_metabolism	EXP1	PoStoSP14	Systemic	14	2.21737
InvertaseCyt	Carbohydrate_metabolism	EXP1	PoStoSP14	Agroinfiltrated	3	0.842633
InvertaseCyt	Carbohydrate_metabolism	EXP1	PoStoSP14	Agroinfiltrated	3	1.47017
InvertaseCyt	Carbohydrate_metabolism	EXP1	PoStoSP14	Agroinfiltrated	3	1.85412
InvertaseCyt	Carbohydrate_metabolism	EXP1	PoStoSP14	Systemic	3	0.137013
InvertaseCyt	Carbohydrate_metabolism	EXP1	PoStoSP14	Systemic	3	1.3521
InvertaseCyt	Carbohydrate_metabolism	EXP1	PoStoSP14	Systemic	3	1.42459
InvertaseCyt	Carbohydrate_metabolism	EXP1	PoStoSP14	Agroinfiltrated	14	0.850964
InvertaseCyt	Carbohydrate_metabolism	EXP1	PoStoSP14	Agroinfiltrated	14	1.2354
InvertaseCyt	Carbohydrate_metabolism	EXP1	PoStoSP14	Agroinfiltrated	14	3.55
InvertaseCyt	Carbohydrate_metabolism	EXP1	PoStoSP14	Systemic	14	0.642366
InvertaseCyt	Carbohydrate_metabolism	EXP1	PoStoSP14	Systemic	14	0.720636
InvertaseCyt	Carbohydrate_metabolism	EXP1	PoStoSP14	Systemic	14	1.17544
InverataseVac	Carbohydrate_metabolism	EXP1	PoStoSP14	Agroinfiltrated	3	1.55506
InverataseVac	Carbohydrate_metabolism	EXP1	PoStoSP14	Agroinfiltrated	3	1.60866
InverataseVac	Carbohydrate_metabolism	EXP1	PoStoSP14	Agroinfiltrated	3	3.06424
InverataseVac	Carbohydrate_metabolism	EXP1	PoStoSP14	Systemic	3	1.07007
InverataseVac	Carbohydrate_metabolism	EXP1	PoStoSP14	Systemic	3	1.54687
InverataseVac	Carbohydrate_metabolism	EXP1	PoStoSP14	Systemic	3	2.75872
InverataseVac	Carbohydrate_metabolism	EXP1	PoStoSP14	Agroinfiltrated	14	1.15935
InverataseVac	Carbohydrate_metabolism	EXP1	PoStoSP14	Agroinfiltrated	14	1.52938
InverataseVac	Carbohydrate_metabolism	EXP1	PoStoSP14	Agroinfiltrated	14	4.33256
InverataseVac	Carbohydrate_metabolism	EXP1	PoStoSP14	Systemic	14	0.928771
InverataseVac	Carbohydrate_metabolism	EXP1	PoStoSP14	Systemic	14	1.14401
InverataseVac	Carbohydrate_metabolism	EXP1	PoStoSP14	Systemic	14	4.12621
MDHAR	Ascorbate-glutathione_cycle	EXP1	PoStoSP14	Agroinfiltrated	3	0.109889
MDHAR	Ascorbate-glutathione_cycle	EXP1	PoStoSP14	Agroinfiltrated	3	0.260811
MDHAR	Ascorbate-glutathione_cycle	EXP1	PoStoSP14	Agroinfiltrated	3	0.372082
MDHAR	Ascorbate-glutathione_cycle	EXP1	PoStoSP14	Systemic	3	0.0591617
MDHAR	Ascorbate-glutathione_cycle	EXP1	PoStoSP14	Systemic	3	0.0677303
MDHAR	Ascorbate-glutathione_cycle	EXP1	PoStoSP14	Systemic	3	0.290221
MDHAR	Ascorbate-glutathione_cycle	EXP1	PoStoSP14	Agroinfiltrated	14	0.0930993
MDHAR	Ascorbate-glutathione_cycle	EXP1	PoStoSP14	Agroinfiltrated	14	0.136224
MDHAR	Ascorbate-glutathione_cycle	EXP1	PoStoSP14	Agroinfiltrated	14	0.173891
MDHAR	Ascorbate-glutathione_cycle	EXP1	PoStoSP14	Systemic	14	0.0709667
MDHAR	Ascorbate-glutathione_cycle	EXP1	PoStoSP14	Systemic	14	0.101039
MDHAR	Ascorbate-glutathione_cycle	EXP1	PoStoSP14	Systemic	14	0.714666
PFK	Carbohydrate_metabolism	EXP1	PoStoSP14	Agroinfiltrated	3	0.0022742
PFK	Carbohydrate_metabolism	EXP1	PoStoSP14	Agroinfiltrated	3	0.0042095
PFK	Carbohydrate_metabolism	EXP1	PoStoSP14	Agroinfiltrated	3	0.0122277
PFK	Carbohydrate_metabolism	EXP1	PoStoSP14	Systemic	3	0.00344783
PFK	Carbohydrate_metabolism	EXP1	PoStoSP14	Systemic	3	0.003657
PFK	Carbohydrate_metabolism	EXP1	PoStoSP14	Systemic	3	0.0097116
PFK	Carbohydrate_metabolism	EXP1	PoStoSP14	Agroinfiltrated	14	0.000670534
PFK	Carbohydrate_metabolism	EXP1	PoStoSP14	Agroinfiltrated	14	0.00405396
PFK	Carbohydrate_metabolism	EXP1	PoStoSP14	Agroinfiltrated	14	0.00786048
PFK	Carbohydrate_metabolism	EXP1	PoStoSP14	Systemic	14	0.00100697
PFK	Carbohydrate_metabolism	EXP1	PoStoSP14	Systemic	14	0.00275044
PFK	Carbohydrate_metabolism	EXP1	PoStoSP14	Systemic	14	0.0267382
PGI	Carbohydrate_metabolism	EXP1	PoStoSP14	Agroinfiltrated	3	1.94216
PGI	Carbohydrate_metabolism	EXP1	PoStoSP14	Agroinfiltrated	3	2.03726
PGI	Carbohydrate_metabolism	EXP1	PoStoSP14	Agroinfiltrated	3	2.41545
PGI	Carbohydrate_metabolism	EXP1	PoStoSP14	Systemic	3	1.38331
PGI	Carbohydrate_metabolism	EXP1	PoStoSP14	Systemic	3	2.17626
PGI	Carbohydrate_metabolism	EXP1	PoStoSP14	Systemic	3	2.89133
PGI	Carbohydrate_metabolism	EXP1	PoStoSP14	Agroinfiltrated	14	0.698096
PGI	Carbohydrate_metabolism	EXP1	PoStoSP14	Agroinfiltrated	14	1.8342
PGI	Carbohydrate_metabolism	EXP1	PoStoSP14	Agroinfiltrated	14	3.22676
PGI	Carbohydrate_metabolism	EXP1	PoStoSP14	Systemic	14	1.15712
PGI	Carbohydrate_metabolism	EXP1	PoStoSP14	Systemic	14	1.75784
PGI	Carbohydrate_metabolism	EXP1	PoStoSP14	Systemic	14	2.70938
PGM	Carbohydrate_metabolism	EXP1	PoStoSP14	Agroinfiltrated	3	0.129648
PGM	Carbohydrate_metabolism	EXP1	PoStoSP14	Agroinfiltrated	3	0.155072
PGM	Carbohydrate_metabolism	EXP1	PoStoSP14	Agroinfiltrated	3	0.484666
PGM	Carbohydrate_metabolism	EXP1	PoStoSP14	Systemic	3	0.231479
PGM	Carbohydrate_metabolism	EXP1	PoStoSP14	Systemic	3	0.321895
PGM	Carbohydrate_metabolism	EXP1	PoStoSP14	Systemic	3	2.64056
PGM	Carbohydrate_metabolism	EXP1	PoStoSP14	Agroinfiltrated	14	0.0521722
PGM	Carbohydrate_metabolism	EXP1	PoStoSP14	Agroinfiltrated	14	0.0893664
PGM	Carbohydrate_metabolism	EXP1	PoStoSP14	Agroinfiltrated	14	0.77181
PGM	Carbohydrate_metabolism	EXP1	PoStoSP14	Systemic	14	0.0416106
PGM	Carbohydrate_metabolism	EXP1	PoStoSP14	Systemic	14	0.28541
PGM	Carbohydrate_metabolism	EXP1	PoStoSP14	Systemic	14	0.325004
POX	Ascorbate-glutathione_cycle	EXP1	PoStoSP14	Agroinfiltrated	3	0.88961
POX	Ascorbate-glutathione_cycle	EXP1	PoStoSP14	Agroinfiltrated	3	1.52743
POX	Ascorbate-glutathione_cycle	EXP1	PoStoSP14	Agroinfiltrated	3	1.80788
POX	Ascorbate-glutathione_cycle	EXP1	PoStoSP14	Systemic	3	0.286571
POX	Ascorbate-glutathione_cycle	EXP1	PoStoSP14	Systemic	3	0.31594
POX	Ascorbate-glutathione_cycle	EXP1	PoStoSP14	Systemic	3	0.399309
POX	Ascorbate-glutathione_cycle	EXP1	PoStoSP14	Agroinfiltrated	14	0.839156
POX	Ascorbate-glutathione_cycle	EXP1	PoStoSP14	Agroinfiltrated	14	4.05895
POX	Ascorbate-glutathione_cycle	EXP1	PoStoSP14	Agroinfiltrated	14	6.57732
POX	Ascorbate-glutathione_cycle	EXP1	PoStoSP14	Systemic	14	0.210434
POX	Ascorbate-glutathione_cycle	EXP1	PoStoSP14	Systemic	14	0.403103
POX	Ascorbate-glutathione_cycle	EXP1	PoStoSP14	Systemic	14	0.447866
SOD	Ascorbate-glutathione_cycle	EXP1	PoStoSP14	Agroinfiltrated	3	1.00672
SOD	Ascorbate-glutathione_cycle	EXP1	PoStoSP14	Agroinfiltrated	3	1.09871
SOD	Ascorbate-glutathione_cycle	EXP1	PoStoSP14	Agroinfiltrated	3	2.16417
SOD	Ascorbate-glutathione_cycle	EXP1	PoStoSP14	Systemic	3	0.431452
SOD	Ascorbate-glutathione_cycle	EXP1	PoStoSP14	Systemic	3	0.45599
SOD	Ascorbate-glutathione_cycle	EXP1	PoStoSP14	Systemic	3	1.9296
SOD	Ascorbate-glutathione_cycle	EXP1	PoStoSP14	Agroinfiltrated	14	0.618793
SOD	Ascorbate-glutathione_cycle	EXP1	PoStoSP14	Agroinfiltrated	14	0.917728
SOD	Ascorbate-glutathione_cycle	EXP1	PoStoSP14	Agroinfiltrated	14	1.7159
SOD	Ascorbate-glutathione_cycle	EXP1	PoStoSP14	Systemic	14	0.529533
SOD	Ascorbate-glutathione_cycle	EXP1	PoStoSP14	Systemic	14	0.702555
SOD	Ascorbate-glutathione_cycle	EXP1	PoStoSP14	Systemic	14	4.41095
UGPase	Carbohydrate_metabolism	EXP1	PoStoSP14	Agroinfiltrated	3	2.59791
UGPase	Carbohydrate_metabolism	EXP1	PoStoSP14	Systemic	3	2.01827
UGPase	Carbohydrate_metabolism	EXP1	PoStoSP14	Systemic	14	4.49281
AGPase	Carbohydrate_metabolism	EXP1	PoStoSP18	Agroinfiltrated	3	0.202378
AGPase	Carbohydrate_metabolism	EXP1	PoStoSP18	Agroinfiltrated	3	0.254379
AGPase	Carbohydrate_metabolism	EXP1	PoStoSP18	Agroinfiltrated	3	0.408675
AGPase	Carbohydrate_metabolism	EXP1	PoStoSP18	Systemic	3	0.600837
AGPase	Carbohydrate_metabolism	EXP1	PoStoSP18	Systemic	3	0.639959
AGPase	Carbohydrate_metabolism	EXP1	PoStoSP18	Agroinfiltrated	14	0.0439046
AGPase	Carbohydrate_metabolism	EXP1	PoStoSP18	Agroinfiltrated	14	0.288658
AGPase	Carbohydrate_metabolism	EXP1	PoStoSP18	Systemic	14	0.242577
AGPase	Carbohydrate_metabolism	EXP1	PoStoSP18	Systemic	14	0.256618
AGPase	Carbohydrate_metabolism	EXP1	PoStoSP18	Systemic	14	0.48604
AGPase	Carbohydrate_metabolism	EXP1	PoStoSP18	Systemic	14	0.950356
Aldolase	Carbohydrate_metabolism	EXP1	PoStoSP18	Agroinfiltrated	3	0.44567
Aldolase	Carbohydrate_metabolism	EXP1	PoStoSP18	Agroinfiltrated	3	0.561373
Aldolase	Carbohydrate_metabolism	EXP1	PoStoSP18	Agroinfiltrated	3	0.909266
Aldolase	Carbohydrate_metabolism	EXP1	PoStoSP18	Systemic	3	0.651727
Aldolase	Carbohydrate_metabolism	EXP1	PoStoSP18	Systemic	3	0.683973
Aldolase	Carbohydrate_metabolism	EXP1	PoStoSP18	Systemic	3	0.788573
Aldolase	Carbohydrate_metabolism	EXP1	PoStoSP18	Agroinfiltrated	14	0.469924
Aldolase	Carbohydrate_metabolism	EXP1	PoStoSP18	Agroinfiltrated	14	0.563983
Aldolase	Carbohydrate_metabolism	EXP1	PoStoSP18	Agroinfiltrated	14	0.860151
Aldolase	Carbohydrate_metabolism	EXP1	PoStoSP18	Systemic	14	0.188815
Aldolase	Carbohydrate_metabolism	EXP1	PoStoSP18	Systemic	14	0.333587
Aldolase	Carbohydrate_metabolism	EXP1	PoStoSP18	Systemic	14	0.50047
aPOX	Ascorbate-glutathione_cycle	EXP1	PoStoSP18	Agroinfiltrated	3	0.0451499
aPOX	Ascorbate-glutathione_cycle	EXP1	PoStoSP18	Agroinfiltrated	3	0.103263
aPOX	Ascorbate-glutathione_cycle	EXP1	PoStoSP18	Agroinfiltrated	3	0.265846
aPOX	Ascorbate-glutathione_cycle	EXP1	PoStoSP18	Systemic	3	0.0278145
aPOX	Ascorbate-glutathione_cycle	EXP1	PoStoSP18	Systemic	3	0.0438677
aPOX	Ascorbate-glutathione_cycle	EXP1	PoStoSP18	Agroinfiltrated	14	0.563904
aPOX	Ascorbate-glutathione_cycle	EXP1	PoStoSP18	Agroinfiltrated	14	1.05048
aPOX	Ascorbate-glutathione_cycle	EXP1	PoStoSP18	Agroinfiltrated	14	2.95535
aPOX	Ascorbate-glutathione_cycle	EXP1	PoStoSP18	Systemic	14	0.00860182
aPOX	Ascorbate-glutathione_cycle	EXP1	PoStoSP18	Systemic	14	0.0172517
aPOX	Ascorbate-glutathione_cycle	EXP1	PoStoSP18	Systemic	14	0.0342207
aPOX	Ascorbate-glutathione_cycle	EXP1	PoStoSP18	Systemic	14	0.0762662
APX	Ascorbate-glutathione_cycle	EXP1	PoStoSP18	Agroinfiltrated	3	0.0380615
APX	Ascorbate-glutathione_cycle	EXP1	PoStoSP18	Agroinfiltrated	3	0.0412187
APX	Ascorbate-glutathione_cycle	EXP1	PoStoSP18	Agroinfiltrated	3	0.059351
APX	Ascorbate-glutathione_cycle	EXP1	PoStoSP18	Systemic	3	0.0146627
APX	Ascorbate-glutathione_cycle	EXP1	PoStoSP18	Systemic	3	0.0333236
APX	Ascorbate-glutathione_cycle	EXP1	PoStoSP18	Agroinfiltrated	14	0.0151238
APX	Ascorbate-glutathione_cycle	EXP1	PoStoSP18	Agroinfiltrated	14	0.145992
APX	Ascorbate-glutathione_cycle	EXP1	PoStoSP18	Agroinfiltrated	14	0.23844
APX	Ascorbate-glutathione_cycle	EXP1	PoStoSP18	Systemic	14	0.000359569
APX	Ascorbate-glutathione_cycle	EXP1	PoStoSP18	Systemic	14	0.0282112
APX	Ascorbate-glutathione_cycle	EXP1	PoStoSP18	Systemic	14	0.0479211
APX	Ascorbate-glutathione_cycle	EXP1	PoStoSP18	Systemic	14	0.439287
CAT	Ascorbate-glutathione_cycle	EXP1	PoStoSP18	Agroinfiltrated	3	0.0406742
CAT	Ascorbate-glutathione_cycle	EXP1	PoStoSP18	Agroinfiltrated	3	0.0732595
CAT	Ascorbate-glutathione_cycle	EXP1	PoStoSP18	Agroinfiltrated	3	0.176353
CAT	Ascorbate-glutathione_cycle	EXP1	PoStoSP18	Systemic	3	0.0374508
CAT	Ascorbate-glutathione_cycle	EXP1	PoStoSP18	Systemic	3	0.0508811
CAT	Ascorbate-glutathione_cycle	EXP1	PoStoSP18	Agroinfiltrated	14	0.0137158
CAT	Ascorbate-glutathione_cycle	EXP1	PoStoSP18	Agroinfiltrated	14	0.0369957
CAT	Ascorbate-glutathione_cycle	EXP1	PoStoSP18	Agroinfiltrated	14	0.211339
CAT	Ascorbate-glutathione_cycle	EXP1	PoStoSP18	Systemic	14	0.010891
CAT	Ascorbate-glutathione_cycle	EXP1	PoStoSP18	Systemic	14	0.071276
CAT	Ascorbate-glutathione_cycle	EXP1	PoStoSP18	Systemic	14	0.10062
CAT	Ascorbate-glutathione_cycle	EXP1	PoStoSP18	Systemic	14	0.124047
DHAR	Ascorbate-glutathione_cycle	EXP1	PoStoSP18	Agroinfiltrated	3	0.111574
DHAR	Ascorbate-glutathione_cycle	EXP1	PoStoSP18	Agroinfiltrated	3	0.11925
DHAR	Ascorbate-glutathione_cycle	EXP1	PoStoSP18	Agroinfiltrated	3	0.217079
DHAR	Ascorbate-glutathione_cycle	EXP1	PoStoSP18	Systemic	3	0.36414
DHAR	Ascorbate-glutathione_cycle	EXP1	PoStoSP18	Systemic	3	0.492573
DHAR	Ascorbate-glutathione_cycle	EXP1	PoStoSP18	Agroinfiltrated	14	1.49356
DHAR	Ascorbate-glutathione_cycle	EXP1	PoStoSP18	Agroinfiltrated	14	1.90429
DHAR	Ascorbate-glutathione_cycle	EXP1	PoStoSP18	Agroinfiltrated	14	2.37967
DHAR	Ascorbate-glutathione_cycle	EXP1	PoStoSP18	Systemic	14	0.0629245
DHAR	Ascorbate-glutathione_cycle	EXP1	PoStoSP18	Systemic	14	0.11351
DHAR	Ascorbate-glutathione_cycle	EXP1	PoStoSP18	Systemic	14	0.150798
DHAR	Ascorbate-glutathione_cycle	EXP1	PoStoSP18	Systemic	14	0.234957
FK	Carbohydrate_metabolism	EXP1	PoStoSP18	Agroinfiltrated	3	0.0298777
FK	Carbohydrate_metabolism	EXP1	PoStoSP18	Agroinfiltrated	3	0.0351336
FK	Carbohydrate_metabolism	EXP1	PoStoSP18	Agroinfiltrated	3	0.0433297
FK	Carbohydrate_metabolism	EXP1	PoStoSP18	Systemic	3	0.012928
FK	Carbohydrate_metabolism	EXP1	PoStoSP18	Systemic	3	0.039803
FK	Carbohydrate_metabolism	EXP1	PoStoSP18	Agroinfiltrated	14	0.0014608
FK	Carbohydrate_metabolism	EXP1	PoStoSP18	Agroinfiltrated	14	0.00167921
FK	Carbohydrate_metabolism	EXP1	PoStoSP18	Agroinfiltrated	14	0.00790113
FK	Carbohydrate_metabolism	EXP1	PoStoSP18	Systemic	14	0.00145718
FK	Carbohydrate_metabolism	EXP1	PoStoSP18	Systemic	14	0.00759648
FK	Carbohydrate_metabolism	EXP1	PoStoSP18	Systemic	14	0.0156495
FK	Carbohydrate_metabolism	EXP1	PoStoSP18	Systemic	14	0.0840747
G6PDH	Carbohydrate_metabolism	EXP1	PoStoSP18	Agroinfiltrated	3	0.209008
G6PDH	Carbohydrate_metabolism	EXP1	PoStoSP18	Agroinfiltrated	3	0.238683
G6PDH	Carbohydrate_metabolism	EXP1	PoStoSP18	Agroinfiltrated	3	0.272841
G6PDH	Carbohydrate_metabolism	EXP1	PoStoSP18	Systemic	3	0.17553
G6PDH	Carbohydrate_metabolism	EXP1	PoStoSP18	Systemic	3	0.251487
G6PDH	Carbohydrate_metabolism	EXP1	PoStoSP18	Systemic	3	0.588982
G6PDH	Carbohydrate_metabolism	EXP1	PoStoSP18	Agroinfiltrated	14	0.164468
G6PDH	Carbohydrate_metabolism	EXP1	PoStoSP18	Agroinfiltrated	14	0.541196
G6PDH	Carbohydrate_metabolism	EXP1	PoStoSP18	Agroinfiltrated	14	1.02201
G6PDH	Carbohydrate_metabolism	EXP1	PoStoSP18	Systemic	14	0.0407417
G6PDH	Carbohydrate_metabolism	EXP1	PoStoSP18	Systemic	14	0.0543598
G6PDH	Carbohydrate_metabolism	EXP1	PoStoSP18	Systemic	14	0.18062
GR	Ascorbate-glutathione_cycle	EXP1	PoStoSP18	Agroinfiltrated	3	0.153059
GR	Ascorbate-glutathione_cycle	EXP1	PoStoSP18	Agroinfiltrated	3	0.380285
GR	Ascorbate-glutathione_cycle	EXP1	PoStoSP18	Agroinfiltrated	3	0.525704
GR	Ascorbate-glutathione_cycle	EXP1	PoStoSP18	Systemic	3	0.146806
GR	Ascorbate-glutathione_cycle	EXP1	PoStoSP18	Systemic	3	0.159128
GR	Ascorbate-glutathione_cycle	EXP1	PoStoSP18	Agroinfiltrated	14	0.00105362
GR	Ascorbate-glutathione_cycle	EXP1	PoStoSP18	Agroinfiltrated	14	0.148386
GR	Ascorbate-glutathione_cycle	EXP1	PoStoSP18	Agroinfiltrated	14	0.904605
GR	Ascorbate-glutathione_cycle	EXP1	PoStoSP18	Systemic	14	0.237501
GR	Ascorbate-glutathione_cycle	EXP1	PoStoSP18	Systemic	14	0.302955
GR	Ascorbate-glutathione_cycle	EXP1	PoStoSP18	Systemic	14	0.316027
GR	Ascorbate-glutathione_cycle	EXP1	PoStoSP18	Systemic	14	0.390026
HXK	Carbohydrate_metabolism	EXP1	PoStoSP18	Agroinfiltrated	3	0.00601698
HXK	Carbohydrate_metabolism	EXP1	PoStoSP18	Agroinfiltrated	3	0.0123778
HXK	Carbohydrate_metabolism	EXP1	PoStoSP18	Agroinfiltrated	3	0.015974
HXK	Carbohydrate_metabolism	EXP1	PoStoSP18	Systemic	3	0.00920228
HXK	Carbohydrate_metabolism	EXP1	PoStoSP18	Systemic	3	0.0142311
HXK	Carbohydrate_metabolism	EXP1	PoStoSP18	Systemic	3	0.0265389
HXK	Carbohydrate_metabolism	EXP1	PoStoSP18	Agroinfiltrated	14	0.00772619
HXK	Carbohydrate_metabolism	EXP1	PoStoSP18	Agroinfiltrated	14	0.0189436
HXK	Carbohydrate_metabolism	EXP1	PoStoSP18	Systemic	14	0.00279986
HXK	Carbohydrate_metabolism	EXP1	PoStoSP18	Systemic	14	0.00936677
HXK	Carbohydrate_metabolism	EXP1	PoStoSP18	Systemic	14	0.0108755
InvertaseCw	Carbohydrate_metabolism	EXP1	PoStoSP18	Agroinfiltrated	3	0.370368
InvertaseCw	Carbohydrate_metabolism	EXP1	PoStoSP18	Agroinfiltrated	3	1.55263
InvertaseCw	Carbohydrate_metabolism	EXP1	PoStoSP18	Agroinfiltrated	3	1.69135
InvertaseCw	Carbohydrate_metabolism	EXP1	PoStoSP18	Systemic	3	0.53893
InvertaseCw	Carbohydrate_metabolism	EXP1	PoStoSP18	Systemic	3	0.551552
InvertaseCw	Carbohydrate_metabolism	EXP1	PoStoSP18	Systemic	3	0.799155
InvertaseCw	Carbohydrate_metabolism	EXP1	PoStoSP18	Agroinfiltrated	14	1.13349
InvertaseCw	Carbohydrate_metabolism	EXP1	PoStoSP18	Agroinfiltrated	14	4.21452
InvertaseCw	Carbohydrate_metabolism	EXP1	PoStoSP18	Agroinfiltrated	14	8.72198
InvertaseCw	Carbohydrate_metabolism	EXP1	PoStoSP18	Systemic	14	0.382182
InvertaseCw	Carbohydrate_metabolism	EXP1	PoStoSP18	Systemic	14	0.431706
InvertaseCw	Carbohydrate_metabolism	EXP1	PoStoSP18	Systemic	14	0.602649
InvertaseCyt	Carbohydrate_metabolism	EXP1	PoStoSP18	Agroinfiltrated	3	1.08394
InvertaseCyt	Carbohydrate_metabolism	EXP1	PoStoSP18	Agroinfiltrated	3	1.3758
InvertaseCyt	Carbohydrate_metabolism	EXP1	PoStoSP18	Agroinfiltrated	3	2.57037
InvertaseCyt	Carbohydrate_metabolism	EXP1	PoStoSP18	Systemic	3	0.211845
InvertaseCyt	Carbohydrate_metabolism	EXP1	PoStoSP18	Systemic	3	0.280499
InvertaseCyt	Carbohydrate_metabolism	EXP1	PoStoSP18	Systemic	3	0.574258
InvertaseCyt	Carbohydrate_metabolism	EXP1	PoStoSP18	Agroinfiltrated	14	2.33848
InvertaseCyt	Carbohydrate_metabolism	EXP1	PoStoSP18	Agroinfiltrated	14	6.0232
InvertaseCyt	Carbohydrate_metabolism	EXP1	PoStoSP18	Systemic	14	0.112164
InvertaseCyt	Carbohydrate_metabolism	EXP1	PoStoSP18	Systemic	14	0.301257
InvertaseCyt	Carbohydrate_metabolism	EXP1	PoStoSP18	Systemic	14	1.56019
InverataseVac	Carbohydrate_metabolism	EXP1	PoStoSP18	Agroinfiltrated	3	0.801799
InverataseVac	Carbohydrate_metabolism	EXP1	PoStoSP18	Agroinfiltrated	3	0.864926
InverataseVac	Carbohydrate_metabolism	EXP1	PoStoSP18	Agroinfiltrated	3	1.82194
InverataseVac	Carbohydrate_metabolism	EXP1	PoStoSP18	Systemic	3	1.10136
InverataseVac	Carbohydrate_metabolism	EXP1	PoStoSP18	Systemic	3	1.15843
InverataseVac	Carbohydrate_metabolism	EXP1	PoStoSP18	Systemic	3	1.34414
InverataseVac	Carbohydrate_metabolism	EXP1	PoStoSP18	Agroinfiltrated	14	1.70745
InverataseVac	Carbohydrate_metabolism	EXP1	PoStoSP18	Agroinfiltrated	14	2.71923
InverataseVac	Carbohydrate_metabolism	EXP1	PoStoSP18	Agroinfiltrated	14	3.71577
InverataseVac	Carbohydrate_metabolism	EXP1	PoStoSP18	Systemic	14	0.367741
InverataseVac	Carbohydrate_metabolism	EXP1	PoStoSP18	Systemic	14	1.00428
InverataseVac	Carbohydrate_metabolism	EXP1	PoStoSP18	Systemic	14	1.27206
MDHAR	Ascorbate-glutathione_cycle	EXP1	PoStoSP18	Agroinfiltrated	3	0.0934444
MDHAR	Ascorbate-glutathione_cycle	EXP1	PoStoSP18	Agroinfiltrated	3	0.12506
MDHAR	Ascorbate-glutathione_cycle	EXP1	PoStoSP18	Agroinfiltrated	3	0.159957
MDHAR	Ascorbate-glutathione_cycle	EXP1	PoStoSP18	Systemic	3	0.134925
MDHAR	Ascorbate-glutathione_cycle	EXP1	PoStoSP18	Systemic	3	0.147807
MDHAR	Ascorbate-glutathione_cycle	EXP1	PoStoSP18	Agroinfiltrated	14	0.168596
MDHAR	Ascorbate-glutathione_cycle	EXP1	PoStoSP18	Agroinfiltrated	14	0.339557
MDHAR	Ascorbate-glutathione_cycle	EXP1	PoStoSP18	Systemic	14	0.0712786
MDHAR	Ascorbate-glutathione_cycle	EXP1	PoStoSP18	Systemic	14	0.0852069
MDHAR	Ascorbate-glutathione_cycle	EXP1	PoStoSP18	Systemic	14	0.100865
MDHAR	Ascorbate-glutathione_cycle	EXP1	PoStoSP18	Systemic	14	0.198931
PFK	Carbohydrate_metabolism	EXP1	PoStoSP18	Agroinfiltrated	3	0.000216895
PFK	Carbohydrate_metabolism	EXP1	PoStoSP18	Agroinfiltrated	3	0.00155431
PFK	Carbohydrate_metabolism	EXP1	PoStoSP18	Agroinfiltrated	3	0.00676692
PFK	Carbohydrate_metabolism	EXP1	PoStoSP18	Systemic	3	0.00508016
PFK	Carbohydrate_metabolism	EXP1	PoStoSP18	Systemic	3	0.00540791
PFK	Carbohydrate_metabolism	EXP1	PoStoSP18	Systemic	3	0.0206295
PFK	Carbohydrate_metabolism	EXP1	PoStoSP18	Agroinfiltrated	14	0.00109359
PFK	Carbohydrate_metabolism	EXP1	PoStoSP18	Agroinfiltrated	14	0.00563089
PFK	Carbohydrate_metabolism	EXP1	PoStoSP18	Systemic	14	0.00104632
PFK	Carbohydrate_metabolism	EXP1	PoStoSP18	Systemic	14	0.00120839
PFK	Carbohydrate_metabolism	EXP1	PoStoSP18	Systemic	14	0.00177196
PGI	Carbohydrate_metabolism	EXP1	PoStoSP18	Agroinfiltrated	3	1.07312
PGI	Carbohydrate_metabolism	EXP1	PoStoSP18	Agroinfiltrated	3	1.36263
PGI	Carbohydrate_metabolism	EXP1	PoStoSP18	Agroinfiltrated	3	1.88558
PGI	Carbohydrate_metabolism	EXP1	PoStoSP18	Systemic	3	1.11709
PGI	Carbohydrate_metabolism	EXP1	PoStoSP18	Systemic	3	1.23716
PGI	Carbohydrate_metabolism	EXP1	PoStoSP18	Systemic	3	1.62166
PGI	Carbohydrate_metabolism	EXP1	PoStoSP18	Agroinfiltrated	14	0.977198
PGI	Carbohydrate_metabolism	EXP1	PoStoSP18	Agroinfiltrated	14	3.37966
PGI	Carbohydrate_metabolism	EXP1	PoStoSP18	Agroinfiltrated	14	3.39238
PGI	Carbohydrate_metabolism	EXP1	PoStoSP18	Systemic	14	0.929978
PGI	Carbohydrate_metabolism	EXP1	PoStoSP18	Systemic	14	0.95114
PGI	Carbohydrate_metabolism	EXP1	PoStoSP18	Systemic	14	1.02315
PGM	Carbohydrate_metabolism	EXP1	PoStoSP18	Agroinfiltrated	3	0.159196
PGM	Carbohydrate_metabolism	EXP1	PoStoSP18	Agroinfiltrated	3	0.668566
PGM	Carbohydrate_metabolism	EXP1	PoStoSP18	Agroinfiltrated	3	1.02521
PGM	Carbohydrate_metabolism	EXP1	PoStoSP18	Systemic	3	0.493768
PGM	Carbohydrate_metabolism	EXP1	PoStoSP18	Systemic	3	0.518101
PGM	Carbohydrate_metabolism	EXP1	PoStoSP18	Systemic	3	2.10459
PGM	Carbohydrate_metabolism	EXP1	PoStoSP18	Agroinfiltrated	14	0.168743
PGM	Carbohydrate_metabolism	EXP1	PoStoSP18	Agroinfiltrated	14	1.17653
PGM	Carbohydrate_metabolism	EXP1	PoStoSP18	Agroinfiltrated	14	4.38864
PGM	Carbohydrate_metabolism	EXP1	PoStoSP18	Systemic	14	0.555729
PGM	Carbohydrate_metabolism	EXP1	PoStoSP18	Systemic	14	2.14837
PGM	Carbohydrate_metabolism	EXP1	PoStoSP18	Systemic	14	3.30224
POX	Ascorbate-glutathione_cycle	EXP1	PoStoSP18	Agroinfiltrated	3	0.734122
POX	Ascorbate-glutathione_cycle	EXP1	PoStoSP18	Agroinfiltrated	3	0.867695
POX	Ascorbate-glutathione_cycle	EXP1	PoStoSP18	Agroinfiltrated	3	0.914672
POX	Ascorbate-glutathione_cycle	EXP1	PoStoSP18	Systemic	3	0.158948
POX	Ascorbate-glutathione_cycle	EXP1	PoStoSP18	Systemic	3	0.164504
POX	Ascorbate-glutathione_cycle	EXP1	PoStoSP18	Agroinfiltrated	14	0.00160626
POX	Ascorbate-glutathione_cycle	EXP1	PoStoSP18	Agroinfiltrated	14	1.86575
POX	Ascorbate-glutathione_cycle	EXP1	PoStoSP18	Agroinfiltrated	14	3.79966
POX	Ascorbate-glutathione_cycle	EXP1	PoStoSP18	Systemic	14	0.184579
POX	Ascorbate-glutathione_cycle	EXP1	PoStoSP18	Systemic	14	0.185743
POX	Ascorbate-glutathione_cycle	EXP1	PoStoSP18	Systemic	14	0.221745
POX	Ascorbate-glutathione_cycle	EXP1	PoStoSP18	Systemic	14	0.354093
SOD	Ascorbate-glutathione_cycle	EXP1	PoStoSP18	Agroinfiltrated	3	0.444217
SOD	Ascorbate-glutathione_cycle	EXP1	PoStoSP18	Agroinfiltrated	3	0.619723
SOD	Ascorbate-glutathione_cycle	EXP1	PoStoSP18	Agroinfiltrated	3	0.715112
SOD	Ascorbate-glutathione_cycle	EXP1	PoStoSP18	Systemic	3	0.435326
SOD	Ascorbate-glutathione_cycle	EXP1	PoStoSP18	Systemic	3	0.550547
SOD	Ascorbate-glutathione_cycle	EXP1	PoStoSP18	Agroinfiltrated	14	0.427823
SOD	Ascorbate-glutathione_cycle	EXP1	PoStoSP18	Agroinfiltrated	14	0.692766
SOD	Ascorbate-glutathione_cycle	EXP1	PoStoSP18	Agroinfiltrated	14	1.19137
SOD	Ascorbate-glutathione_cycle	EXP1	PoStoSP18	Systemic	14	0.320814
SOD	Ascorbate-glutathione_cycle	EXP1	PoStoSP18	Systemic	14	0.393092
SOD	Ascorbate-glutathione_cycle	EXP1	PoStoSP18	Systemic	14	0.446426
SOD	Ascorbate-glutathione_cycle	EXP1	PoStoSP18	Systemic	14	0.59813
UGPase	Carbohydrate_metabolism	EXP1	PoStoSP18	Agroinfiltrated	3	0.973339
UGPase	Carbohydrate_metabolism	EXP1	PoStoSP18	Agroinfiltrated	3	1.17897
UGPase	Carbohydrate_metabolism	EXP1	PoStoSP18	Agroinfiltrated	3	1.98984
UGPase	Carbohydrate_metabolism	EXP1	PoStoSP18	Systemic	3	1.12283
UGPase	Carbohydrate_metabolism	EXP1	PoStoSP18	Systemic	3	1.14538
UGPase	Carbohydrate_metabolism	EXP1	PoStoSP18	Systemic	3	2.30429
UGPase	Carbohydrate_metabolism	EXP1	PoStoSP18	Agroinfiltrated	14	0.00671684
UGPase	Carbohydrate_metabolism	EXP1	PoStoSP18	Agroinfiltrated	14	0.840057
UGPase	Carbohydrate_metabolism	EXP1	PoStoSP18	Agroinfiltrated	14	1.71968
UGPase	Carbohydrate_metabolism	EXP1	PoStoSP18	Systemic	14	0.262884
UGPase	Carbohydrate_metabolism	EXP1	PoStoSP18	Systemic	14	0.662998
UGPase	Carbohydrate_metabolism	EXP1	PoStoSP18	Systemic	14	0.727433
AGPase	Carbohydrate_metabolism	EXP1	PoStoSP28	Agroinfiltrated	3	0.0749835
AGPase	Carbohydrate_metabolism	EXP1	PoStoSP28	Agroinfiltrated	3	0.142908
AGPase	Carbohydrate_metabolism	EXP1	PoStoSP28	Agroinfiltrated	3	0.35381
AGPase	Carbohydrate_metabolism	EXP1	PoStoSP28	Systemic	3	0.322382
AGPase	Carbohydrate_metabolism	EXP1	PoStoSP28	Systemic	3	0.444794
AGPase	Carbohydrate_metabolism	EXP1	PoStoSP28	Systemic	3	0.461058
AGPase	Carbohydrate_metabolism	EXP1	PoStoSP28	Agroinfiltrated	14	0.180121
AGPase	Carbohydrate_metabolism	EXP1	PoStoSP28	Agroinfiltrated	14	0.330781
AGPase	Carbohydrate_metabolism	EXP1	PoStoSP28	Agroinfiltrated	14	0.419225
AGPase	Carbohydrate_metabolism	EXP1	PoStoSP28	Systemic	14	0.318203
AGPase	Carbohydrate_metabolism	EXP1	PoStoSP28	Systemic	14	0.424644
AGPase	Carbohydrate_metabolism	EXP1	PoStoSP28	Systemic	14	0.476937
AGPase	Carbohydrate_metabolism	EXP2	PoStoSP28	Agroinfiltrated	3	0.792229
AGPase	Carbohydrate_metabolism	EXP2	PoStoSP28	Agroinfiltrated	3	0.937882
AGPase	Carbohydrate_metabolism	EXP2	PoStoSP28	Agroinfiltrated	3	1.11992
AGPase	Carbohydrate_metabolism	EXP2	PoStoSP28	Systemic	3	0.996975
AGPase	Carbohydrate_metabolism	EXP2	PoStoSP28	Systemic	3	1.033
AGPase	Carbohydrate_metabolism	EXP2	PoStoSP28	Systemic	3	1.28366
AGPase	Carbohydrate_metabolism	EXP2	PoStoSP28	Agroinfiltrated	14	0.591886
AGPase	Carbohydrate_metabolism	EXP2	PoStoSP28	Agroinfiltrated	14	0.661923
AGPase	Carbohydrate_metabolism	EXP2	PoStoSP28	Agroinfiltrated	14	0.960157
AGPase	Carbohydrate_metabolism	EXP2	PoStoSP28	Systemic	14	0.673681
AGPase	Carbohydrate_metabolism	EXP2	PoStoSP28	Systemic	14	0.845779
AGPase	Carbohydrate_metabolism	EXP2	PoStoSP28	Systemic	14	1.39534
Aldolase	Carbohydrate_metabolism	EXP1	PoStoSP28	Agroinfiltrated	3	0.711726
Aldolase	Carbohydrate_metabolism	EXP1	PoStoSP28	Agroinfiltrated	3	0.719024
Aldolase	Carbohydrate_metabolism	EXP1	PoStoSP28	Agroinfiltrated	3	1.31314
Aldolase	Carbohydrate_metabolism	EXP1	PoStoSP28	Systemic	3	0.38708
Aldolase	Carbohydrate_metabolism	EXP1	PoStoSP28	Systemic	3	0.45556
Aldolase	Carbohydrate_metabolism	EXP1	PoStoSP28	Systemic	3	1.07847
Aldolase	Carbohydrate_metabolism	EXP1	PoStoSP28	Agroinfiltrated	14	0.301748
Aldolase	Carbohydrate_metabolism	EXP1	PoStoSP28	Agroinfiltrated	14	0.325158
Aldolase	Carbohydrate_metabolism	EXP1	PoStoSP28	Agroinfiltrated	14	0.347793
Aldolase	Carbohydrate_metabolism	EXP1	PoStoSP28	Systemic	14	0.284147
Aldolase	Carbohydrate_metabolism	EXP1	PoStoSP28	Systemic	14	0.319528
Aldolase	Carbohydrate_metabolism	EXP1	PoStoSP28	Systemic	14	0.363524
Aldolase	Carbohydrate_metabolism	EXP2	PoStoSP28	Agroinfiltrated	3	0.110157
Aldolase	Carbohydrate_metabolism	EXP2	PoStoSP28	Agroinfiltrated	3	0.177965
Aldolase	Carbohydrate_metabolism	EXP2	PoStoSP28	Agroinfiltrated	3	0.197003
Aldolase	Carbohydrate_metabolism	EXP2	PoStoSP28	Systemic	3	0.137023
Aldolase	Carbohydrate_metabolism	EXP2	PoStoSP28	Systemic	3	0.204177
Aldolase	Carbohydrate_metabolism	EXP2	PoStoSP28	Systemic	3	0.249899
Aldolase	Carbohydrate_metabolism	EXP2	PoStoSP28	Agroinfiltrated	14	0.101686
Aldolase	Carbohydrate_metabolism	EXP2	PoStoSP28	Agroinfiltrated	14	0.108991
Aldolase	Carbohydrate_metabolism	EXP2	PoStoSP28	Agroinfiltrated	14	0.181886
Aldolase	Carbohydrate_metabolism	EXP2	PoStoSP28	Systemic	14	0.42009
Aldolase	Carbohydrate_metabolism	EXP2	PoStoSP28	Systemic	14	0.583134
Aldolase	Carbohydrate_metabolism	EXP2	PoStoSP28	Systemic	14	0.601236
aPOX	Ascorbate-glutathione_cycle	EXP1	PoStoSP28	Agroinfiltrated	3	0.0346048
aPOX	Ascorbate-glutathione_cycle	EXP1	PoStoSP28	Agroinfiltrated	3	0.0477589
aPOX	Ascorbate-glutathione_cycle	EXP1	PoStoSP28	Agroinfiltrated	3	0.0827786
aPOX	Ascorbate-glutathione_cycle	EXP1	PoStoSP28	Systemic	3	0.00469937
aPOX	Ascorbate-glutathione_cycle	EXP1	PoStoSP28	Systemic	3	0.055359
aPOX	Ascorbate-glutathione_cycle	EXP1	PoStoSP28	Systemic	3	0.0934102
aPOX	Ascorbate-glutathione_cycle	EXP1	PoStoSP28	Agroinfiltrated	14	0.177156
aPOX	Ascorbate-glutathione_cycle	EXP1	PoStoSP28	Agroinfiltrated	14	0.534728
aPOX	Ascorbate-glutathione_cycle	EXP1	PoStoSP28	Agroinfiltrated	14	0.81164
aPOX	Ascorbate-glutathione_cycle	EXP1	PoStoSP28	Systemic	14	0.00120236
aPOX	Ascorbate-glutathione_cycle	EXP1	PoStoSP28	Systemic	14	0.169035
aPOX	Ascorbate-glutathione_cycle	EXP1	PoStoSP28	Systemic	14	0.186029
aPOX	Ascorbate-glutathione_cycle	EXP2	PoStoSP28	Agroinfiltrated	3	0.337603
aPOX	Ascorbate-glutathione_cycle	EXP2	PoStoSP28	Agroinfiltrated	3	0.346734
aPOX	Ascorbate-glutathione_cycle	EXP2	PoStoSP28	Agroinfiltrated	3	0.716595
aPOX	Ascorbate-glutathione_cycle	EXP2	PoStoSP28	Systemic	3	0.0839277
aPOX	Ascorbate-glutathione_cycle	EXP2	PoStoSP28	Systemic	3	0.191113
aPOX	Ascorbate-glutathione_cycle	EXP2	PoStoSP28	Systemic	3	0.38102
aPOX	Ascorbate-glutathione_cycle	EXP2	PoStoSP28	Agroinfiltrated	14	4.00943
aPOX	Ascorbate-glutathione_cycle	EXP2	PoStoSP28	Agroinfiltrated	14	5.88576
aPOX	Ascorbate-glutathione_cycle	EXP2	PoStoSP28	Agroinfiltrated	14	9.97155
aPOX	Ascorbate-glutathione_cycle	EXP2	PoStoSP28	Systemic	14	0.00663914
aPOX	Ascorbate-glutathione_cycle	EXP2	PoStoSP28	Systemic	14	0.0100295
aPOX	Ascorbate-glutathione_cycle	EXP2	PoStoSP28	Systemic	14	0.0125502
APX	Ascorbate-glutathione_cycle	EXP1	PoStoSP28	Agroinfiltrated	3	0.0352573
APX	Ascorbate-glutathione_cycle	EXP1	PoStoSP28	Agroinfiltrated	3	0.0617542
[truncated: 338 more rows]

## Sheet: Vitis
#		June September	Mean v [nkat/mg prot]
Enzyme	Condition	Time	EnzymeActivity Mean [nkat/mg prot]
AGPase	Control	Early in growing season in growing season	0.161773
AGPase	Control	Early in growing season in growing season	0.170533
AGPase	Control	Early in growing season in growing season	0.0911292
AGPase	Control	Early in growing season in growing season	0.0562052
AGPase	Infected with 'Ca. p. solani'	Early in growing season in growing season	0.348789
AGPase	Infected with 'Ca. p. solani'	Early in growing season in growing season	0.104529
AGPase	Infected with 'Ca. p. solani'	Early in growing season in growing season	0.117827
AGPase	Infected with 'Ca. p. solani'	Early in growing season in growing season	0.13202
AGPase	Control	Late in growing season	0.13836
AGPase	Control	Late in growing season	0.095479
AGPase	Control	Late in growing season	0.254979
AGPase	Control	Late in growing season	0.153643
AGPase	Infected with 'Ca. p. solani'	Late in growing season	0.207441
AGPase	Infected with 'Ca. p. solani'	Late in growing season	0.143602
AGPase	Infected with 'Ca. p. solani'	Late in growing season	0.141914
AGPase	Infected with 'Ca. p. solani'	Late in growing season	0.0851764
Aldolase	Control	Early in growing season in growing season	1.66822
Aldolase	Control	Early in growing season in growing season	1.78573
Aldolase	Control	Early in growing season in growing season	2.18297
Aldolase	Control	Early in growing season in growing season	1.79717
Aldolase	Infected with 'Ca. p. solani'	Early in growing season in growing season	1.25691
Aldolase	Infected with 'Ca. p. solani'	Early in growing season in growing season	1.97041
Aldolase	Infected with 'Ca. p. solani'	Early in growing season in growing season	1.39309
Aldolase	Infected with 'Ca. p. solani'	Early in growing season in growing season	1.39429
Aldolase	Control	Late in growing season	1.29692
Aldolase	Control	Late in growing season	1.03932
Aldolase	Control	Late in growing season	1.4697
Aldolase	Control	Late in growing season	1.12047
Aldolase	Infected with 'Ca. p. solani'	Late in growing season	1.41745
Aldolase	Infected with 'Ca. p. solani'	Late in growing season	1.94094
Aldolase	Infected with 'Ca. p. solani'	Late in growing season	2.23465
Aldolase	Infected with 'Ca. p. solani'	Late in growing season	1.97946
aPOX	Control	Early in growing season in growing season	1.81033
aPOX	Control	Early in growing season in growing season	2.13635
aPOX	Control	Early in growing season in growing season	3.05731
aPOX	Control	Early in growing season in growing season	1.79591
aPOX	Infected with 'Ca. p. solani'	Early in growing season in growing season	1.20783
aPOX	Infected with 'Ca. p. solani'	Early in growing season in growing season	2.49513
aPOX	Infected with 'Ca. p. solani'	Early in growing season in growing season	1.17265
aPOX	Infected with 'Ca. p. solani'	Early in growing season in growing season	1.81264
aPOX	Control	Late in growing season	0.824465
aPOX	Control	Late in growing season	1.33339
aPOX	Control	Late in growing season	2.80163
aPOX	Control	Late in growing season	4.28845
aPOX	Infected with 'Ca. p. solani'	Late in growing season	3.37527
aPOX	Infected with 'Ca. p. solani'	Late in growing season	2.92245
aPOX	Infected with 'Ca. p. solani'	Late in growing season	4.78321
aPOX	Infected with 'Ca. p. solani'	Late in growing season	2.04828
APX	Control	Early in growing season	0.741477
APX	Control	Early in growing season	0.206799
APX	Control	Early in growing season	0.160278
APX	Control	Early in growing season	0.202373
APX	Infected with 'Ca. p. solani'	Early in growing season	0.533665
APX	Infected with 'Ca. p. solani'	Early in growing season	0.0197973
APX	Infected with 'Ca. p. solani'	Early in growing season	0.00390017
APX	Infected with 'Ca. p. solani'	Early in growing season	0.178716
APX	Control	Late in growing season	0.104083
APX	Control	Late in growing season	0.068377
APX	Control	Late in growing season	0.086013
APX	Control	Late in growing season	0.0642412
APX	Infected with 'Ca. p. solani'	Late in growing season	0.734348
APX	Infected with 'Ca. p. solani'	Late in growing season	0.459833
APX	Infected with 'Ca. p. solani'	Late in growing season	0.251945
APX	Infected with 'Ca. p. solani'	Late in growing season	0.474325
CAT	Control	Early in growing season	2.25264
CAT	Control	Early in growing season	2.31812
CAT	Control	Early in growing season	2.94789
CAT	Control	Early in growing season	2.15495
CAT	Infected with 'Ca. p. solani'	Early in growing season	1.50413
CAT	Infected with 'Ca. p. solani'	Early in growing season	2.69042
CAT	Infected with 'Ca. p. solani'	Early in growing season	1.90936
CAT	Infected with 'Ca. p. solani'	Early in growing season	2.07897
CAT	Control	Late in growing season	1.6272
CAT	Control	Late in growing season	1.20396
CAT	Control	Late in growing season	2.49077
CAT	Control	Late in growing season	2.058
CAT	Infected with 'Ca. p. solani'	Late in growing season	2.00716
CAT	Infected with 'Ca. p. solani'	Late in growing season	2.42553
CAT	Infected with 'Ca. p. solani'	Late in growing season	2.53266
CAT	Infected with 'Ca. p. solani'	Late in growing season	2.39128
DHAR	Control	Early in growing season	0.114298
DHAR	Control	Early in growing season	0.622505
DHAR	Control	Early in growing season	1.98556
DHAR	Control	Early in growing season	0.990979
DHAR	Infected with 'Ca. p. solani'	Early in growing season	0.615226
DHAR	Infected with 'Ca. p. solani'	Early in growing season	2.56615
DHAR	Infected with 'Ca. p. solani'	Early in growing season	1.53222
DHAR	Infected with 'Ca. p. solani'	Early in growing season	1.8391
DHAR	Control	Late in growing season	0.208816
DHAR	Control	Late in growing season	0.738131
DHAR	Control	Late in growing season	1.00343
DHAR	Control	Late in growing season	1.09197
DHAR	Infected with 'Ca. p. solani'	Late in growing season	1.12277
DHAR	Infected with 'Ca. p. solani'	Late in growing season	2.45532
DHAR	Infected with 'Ca. p. solani'	Late in growing season	2.80162
DHAR	Infected with 'Ca. p. solani'	Late in growing season	2.25328
GR	Control	Early in growing season	0.13744
GR	Control	Early in growing season	0.364511
GR	Control	Early in growing season	0.16051
GR	Control	Early in growing season	0.118299
GR	Infected with 'Ca. p. solani'	Early in growing season	0.370987
GR	Infected with 'Ca. p. solani'	Early in growing season	0.234816
GR	Infected with 'Ca. p. solani'	Early in growing season	0.13039
GR	Infected with 'Ca. p. solani'	Early in growing season	0.178681
GR	Control	Late in growing season	0.159397
GR	Control	Late in growing season	0.180061
GR	Control	Late in growing season	0.153038
GR	Control	Late in growing season	0.2133
GR	Infected with 'Ca. p. solani'	Late in growing season	0.25339
GR	Infected with 'Ca. p. solani'	Late in growing season	0.194477
GR	Infected with 'Ca. p. solani'	Late in growing season	0.188632
GR	Infected with 'Ca. p. solani'	Late in growing season	0.0428498
GST	Control	Early in growing season	1.8078
GST	Control	Early in growing season	1.73187
GST	Control	Early in growing season	2.04565
GST	Control	Early in growing season	1.38365
GST	Infected with 'Ca. p. solani'	Early in growing season	0.751333
GST	Infected with 'Ca. p. solani'	Early in growing season	1.36206
GST	Infected with 'Ca. p. solani'	Early in growing season	0.905046
GST	Infected with 'Ca. p. solani'	Early in growing season	0.840554
GST	Control	Late in growing season	0.930608
GST	Control	Late in growing season	0.877276
GST	Control	Late in growing season	1.19894
GST	Control	Late in growing season	0.871045
GST	Infected with 'Ca. p. solani'	Late in growing season	0.810395
GST	Infected with 'Ca. p. solani'	Late in growing season	1.27074
GST	Infected with 'Ca. p. solani'	Late in growing season	1.53052
GST	Infected with 'Ca. p. solani'	Late in growing season	1.25556
MDHAR	Control	Early in growing season	0.0393388
MDHAR	Control	Early in growing season	0.0731642
MDHAR	Control	Early in growing season	0.0420088
MDHAR	Control	Early in growing season	0.0545727
MDHAR	Infected with 'Ca. p. solani'	Early in growing season	0.103557
MDHAR	Infected with 'Ca. p. solani'	Early in growing season	0.0292658
MDHAR	Infected with 'Ca. p. solani'	Early in growing season	0.0332803
MDHAR	Infected with 'Ca. p. solani'	Early in growing season	0.0179405
MDHAR	Control	Late in growing season	0.0184605
MDHAR	Control	Late in growing season	0.0737792
MDHAR	Control	Late in growing season	0.0712823
MDHAR	Control	Late in growing season	0.0341896
MDHAR	Infected with 'Ca. p. solani'	Late in growing season	0.000244192
MDHAR	Infected with 'Ca. p. solani'	Late in growing season	0.0390873
MDHAR	Infected with 'Ca. p. solani'	Late in growing season	0.0198098
MDHAR	Infected with 'Ca. p. solani'	Late in growing season	0.0152911
PGI	Control	Early in growing season	1.30849
PGI	Control	Early in growing season	1.62023
PGI	Control	Early in growing season	2.28774
PGI	Control	Early in growing season	2.3064
PGI	Infected with 'Ca. p. solani'	Early in growing season	2.17643
PGI	Infected with 'Ca. p. solani'	Early in growing season	4.0078
PGI	Infected with 'Ca. p. solani'	Early in growing season	2.98852
PGI	Infected with 'Ca. p. solani'	Early in growing season	3.33243
PGI	Control	Late in growing season	0.847025
PGI	Control	Late in growing season	0.923608
PGI	Control	Late in growing season	1.5041
PGI	Control	Late in growing season	1.64026
PGI	Infected with 'Ca. p. solani'	Late in growing season	2.32589
PGI	Infected with 'Ca. p. solani'	Late in growing season	4.00895
PGI	Infected with 'Ca. p. solani'	Late in growing season	5.20807
PGI	Infected with 'Ca. p. solani'	Late in growing season	5.07058
PGM	Control	Early in growing season	0.395351
PGM	Control	Early in growing season	0.283003
PGM	Control	Early in growing season	0.388664
PGM	Control	Early in growing season	0.127861
PGM	Infected with 'Ca. p. solani'	Early in growing season	0.120053
PGM	Infected with 'Ca. p. solani'	Early in growing season	0.248271
PGM	Infected with 'Ca. p. solani'	Early in growing season	0.129961
PGM	Infected with 'Ca. p. solani'	Early in growing season	0.105189
PGM	Control	Late in growing season	0.330227
PGM	Control	Late in growing season	0.0834497
PGM	Control	Late in growing season	0.0473205
PGM	Control	Late in growing season	0.157515
PGM	Infected with 'Ca. p. solani'	Late in growing season	0.278908
PGM	Infected with 'Ca. p. solani'	Late in growing season	0.293183
PGM	Infected with 'Ca. p. solani'	Late in growing season	0.241368
PGM	Infected with 'Ca. p. solani'	Late in growing season	0.213028
POX	Control	Early in growing season	0.806815
POX	Control	Early in growing season	0.792572
POX	Control	Early in growing season	0.815713
POX	Control	Early in growing season	0.798972
POX	Infected with 'Ca. p. solani'	Early in growing season	0.816941
POX	Infected with 'Ca. p. solani'	Early in growing season	1.00543
POX	Infected with 'Ca. p. solani'	Early in growing season	0.46908
POX	Infected with 'Ca. p. solani'	Early in growing season	1.23443
POX	Control	Late in growing season	0.356232
POX	Control	Late in growing season	0.527808
POX	Control	Late in growing season	1.1157
POX	Control	Late in growing season	1.23251
POX	Infected with 'Ca. p. solani'	Late in growing season	0.912118
POX	Infected with 'Ca. p. solani'	Late in growing season	0.398566
POX	Infected with 'Ca. p. solani'	Late in growing season	0.52806
POX	Infected with 'Ca. p. solani'	Late in growing season	0.499058
SOD	Control	Early in growing season	0.782992
SOD	Control	Early in growing season	0.542202
SOD	Control	Early in growing season	0.556454
SOD	Control	Early in growing season	0.648016
SOD	Infected with 'Ca. p. solani'	Early in growing season	0.643872
SOD	Infected with 'Ca. p. solani'	Early in growing season	0.849957
SOD	Infected with 'Ca. p. solani'	Early in growing season	0.637557
SOD	Infected with 'Ca. p. solani'	Early in growing season	0.732409
SOD	Control	Late in growing season	0.781683
SOD	Control	Late in growing season	0.777679
SOD	Control	Late in growing season	0.86342
SOD	Control	Late in growing season	0.778334
SOD	Infected with 'Ca. p. solani'	Late in growing season	0.850735
SOD	Infected with 'Ca. p. solani'	Late in growing season	0.850973
SOD	Infected with 'Ca. p. solani'	Late in growing season	1.18769
SOD	Infected with 'Ca. p. solani'	Late in growing season	1.01896
UGPase	Control	Early in growing season	0.0758727
UGPase	Control	Early in growing season	0.296587
UGPase	Control	Early in growing season	0.312006
UGPase	Control	Early in growing season	0.183717
UGPase	Infected with 'Ca. p. solani'	Early in growing season	0.435081
UGPase	Infected with 'Ca. p. solani'	Early in growing season	0.227457
UGPase	Infected with 'Ca. p. solani'	Early in growing season	0.28181
UGPase	Infected with 'Ca. p. solani'	Early in growing season	0.179365
UGPase	Control	Late in growing season	0.256244
UGPase	Control	Late in growing season	0.177183
UGPase	Control	Late in growing season	0.453084
UGPase	Control	Late in growing season	0.151638
UGPase	Infected with 'Ca. p. solani'	Late in growing season	0.840955
UGPase	Infected with 'Ca. p. solani'	Late in growing season	0.693926
UGPase	Infected with 'Ca. p. solani'	Late in growing season	0.916117
UGPase	Infected with 'Ca. p. solani'	Late in growing season	0.298263
